# Supplementary material for: Comprehensive Engineering Frequency Domain Analysis and Vibration Suppression of Flexible Aircraft Based on Active Disturbance Rejection Controller
Source: Sensors (Basel). 2022 Aug 18;22(16):6207. doi: 10.3390/s22166207 (PMC9414367; doi:10.3390/s22166207)
Supplement: Supplementary file 1 [file sensors-22-06207-s001.zip]

Archive with 48 entries (39 files):
- Supplementary_material_Sensors-1836203/
- Supplementary_material_Sensors-1836203/Codes/
- Supplementary_material_Sensors-1836203/Codes/ESOAnalysis.slx
- Supplementary_material_Sensors-1836203/Codes/FrequencyAnalysiscode.m
- Supplementary_material_Sensors-1836203/Codes/Gaussian_probability_density_function.m
- Supplementary_material_Sensors-1836203/Codes/MC1_8.m
- Supplementary_material_Sensors-1836203/Codes/MCcheck.slx
- Supplementary_material_Sensors-1836203/Codes/MCtotal.m
- Supplementary_material_Sensors-1836203/Codes/PIDtunned/
- Supplementary_material_Sensors-1836203/Codes/PIDtunned/PID_model3_1.slx
- Supplementary_material_Sensors-1836203/Codes/PIDtunned/try1/
- Supplementary_material_Sensors-1836203/Codes/PIDtunned/try1/Objective_Function.m
- Supplementary_material_Sensors-1836203/Codes/PIDtunned/try2/
- Supplementary_material_Sensors-1836203/Codes/PIDtunned/try2/CostFunction.m
- Supplementary_material_Sensors-1836203/Codes/PIDtunned/try2/PRBS.m
- Supplementary_material_Sensors-1836203/Codes/PIDtunned/try2/gaplotbestindivg.m
- Supplementary_material_Sensors-1836203/Codes/PIDtunned/try2/history.mat
- Supplementary_material_Sensors-1836203/Codes/PIDtunned/try2/kd.dat
- Supplementary_material_Sensors-1836203/Codes/PIDtunned/try2/ki.dat
- Supplementary_material_Sensors-1836203/Codes/PIDtunned/try2/kp.dat
- Supplementary_material_Sensors-1836203/Codes/PIDtunned/try2/main.m
- Supplementary_material_Sensors-1836203/Codes/PIDtunned/try2/main_simulink.slx
- Supplementary_material_Sensors-1836203/Codes/PIDtunned/try2/main_simulink_manu.slx
- Supplementary_material_Sensors-1836203/Codes/PIDtunned/try2/myfun.m
- Supplementary_material_Sensors-1836203/Codes/PIDtunned/try3/
- Supplementary_material_Sensors-1836203/Codes/PIDtunned/try3/pidise.m
- Supplementary_material_Sensors-1836203/Codes/PIDtunned/try3/program2.m
- Supplementary_material_Sensors-1836203/Codes/PIDtunned/try4/
- Supplementary_material_Sensors-1836203/Codes/PIDtunned/try4/chap4_5.m
- Supplementary_material_Sensors-1836203/Codes/PIDtunned/try4/expertPID.m
- Supplementary_material_Sensors-1836203/Codes/PIDtunned/try4/fuzzpid.fis
- Supplementary_material_Sensors-1836203/Codes/PIDtunned/try4/fz.m
- Supplementary_material_Sensors-1836203/Codes/PIDtunned/try5/
- Supplementary_material_Sensors-1836203/Codes/PIDtunned/try5/5b.svg
- Supplementary_material_Sensors-1836203/Codes/PIDtunned/try5/gapidBook.m
- Supplementary_material_Sensors-1836203/Codes/PIDtunned/try5/gaplotbestindivg.m
- Supplementary_material_Sensors-1836203/Codes/PIDtunned/try5/history.mat
- Supplementary_material_Sensors-1836203/Codes/PIDtunned/try5/myfun.m
- Supplementary_material_Sensors-1836203/Codes/PIDtunned/try5/pidtest.m
- Supplementary_material_Sensors-1836203/Codes/bodecode.m
- Supplementary_material_Sensors-1836203/Codes/bodecoderevise1.m
- Supplementary_material_Sensors-1836203/Codes/convergence_curve.m
- Supplementary_material_Sensors-1836203/Codes/disturbanceresistancetest.m
- Supplementary_material_Sensors-1836203/Codes/eso_disturbancefig.m
- Supplementary_material_Sensors-1836203/Codes/justdata.m
- Supplementary_material_Sensors-1836203/Codes/scatterdiagram.m
- Supplementary_material_Sensors-1836203/Data/
- Supplementary_material_Sensors-1836203/Data/space22000.xlsx
