# Supplementary material for: Comprehensive Engineering Frequency Domain Analysis and Vibration Suppression of Flexible Aircraft Based on Active Disturbance Rejection Controller
Source: Sensors (Basel). 2022 Aug 18;22(16):6207. doi: 10.3390/s22166207 (PMC9414367; doi:10.3390/s22166207)
Supplement: Supplementary file 1 [file sensors-22-06207-s001.zip › Supplementary_material_Sensors-1836203/Codes/PIDtunned/try3/pidise.m]

function ise=pidise(x) 
sys=tf([53 -1.675 -12058.5],[1 0.41 896.018025 43.5775 -3598.5]);%system’s transfer function 
s=tf([1 0],1);%definition of s 
pidi=-x(1)-x(2)/s-x(3)*s;%x(1)=Kp, x(2)=Ki, x(3)=Kd 
sysnew=series(sys,pidi); 
final=feedback(sysnew,1); 
time=0:0.1:30; 
[y,t]=step(final,time); 
for i=1:301  
    error(i)=1-y(i);%error calculation 
end
ise=abs(sum(error));
