# Supplementary material for: Comprehensive Engineering Frequency Domain Analysis and Vibration Suppression of Flexible Aircraft Based on Active Disturbance Rejection Controller
Source: Sensors (Basel). 2022 Aug 18;22(16):6207. doi: 10.3390/s22166207 (PMC9414367; doi:10.3390/s22166207)
Supplement: Supplementary file 1 [file sensors-22-06207-s001.zip › Supplementary_material_Sensors-1836203/Codes/PIDtunned/try3/program2.m]

options=gaoptimset('PopulationSize',200,...
    'Generations',200,'StallGenLimit',200,'Tolfun', 1e-10,...
    'CrossoverFraction',0.65,...
'CreationFcn', @gacreationuniform,'SelectionFcn',@selectionstochunif,...
    'Plotfcns',@gaplotbestf);
[x,fval]=ga(@pidise,3,[],[],[],[],[0 0 0],[13.8 107.8  .4416],[],options);
