# Supplementary material for: Comprehensive Engineering Frequency Domain Analysis and Vibration Suppression of Flexible Aircraft Based on Active Disturbance Rejection Controller
Source: Sensors (Basel). 2022 Aug 18;22(16):6207. doi: 10.3390/s22166207 (PMC9414367; doi:10.3390/s22166207)
Supplement: Supplementary file 1 [file sensors-22-06207-s001.zip › Supplementary_material_Sensors-1836203/Codes/PIDtunned/try4/chap4_5.m]

%Fuzzy Tuning PI Control
clear all;
close all;
a=newfis('fuzzpid');
a=addvar(a,'input','e',[-1,1]); %Parameter e
a=addmf(a,'input',1,'N','zmf',[-1,-1/3]);
a=addmf(a,'input',1,'Z','trimf',[-2/3,0,2/3]);
a=addmf(a,'input',1,'P','smf',[1/3,1]);
a=addvar(a,'input','ec',[-1,1]); %Parameter ec
a=addmf(a,'input',2,'N','zmf',[-1,-1/3]);
a=addmf(a,'input',2,'Z','trimf',[-2/3,0,2/3]);
a=addmf(a,'input',2,'P','smf',[1/3,1]);
a=addvar(a,'output','kp',1/3*[-10,10]); %Parameter kp
a=addmf(a,'output',1,'N','zmf',1/3*[-10,-3]);
a=addmf(a,'output',1,'Z','trimf',1/3*[-5,0,5]);
a=addmf(a,'output',1,'P','smf',1/3*[3,10]);
a=addvar(a,'output','ki',1/30*[-3,3]); %Parameter ki
a=addmf(a,'output',2,'N','zmf',1/30*[-3,-1]);
a=addmf(a,'output',2,'Z','trimf',1/30*[-2,0,2]);
a=addmf(a,'output',2,'P','smf',1/30*[1,3]);
rulelist=[1 1 1 2 1 1;
1 2 1 2 1 1;
1 3 1 2 1 1;
2 1 1 3 1 1;
2 2 3 3 1 1;
2 3 3 3 1 1;
3 1 3 2 1 1;
3 2 3 2 1 1;
3 3 3 2 1 1];
a=addrule(a,rulelist);
a=setfis(a,'DefuzzMethod','centroid');
writefis(a,'fuzzpid');
a=readfis('fuzzpid');
figure(1);
plotmf(a,'input',1);
figure(2);
plotmf(a,'input',2);
figure(3);
plotmf(a,'output',1);
figure(4);
plotmf(a,'output',2);
figure(5);
plotfis(a);
fuzzy fuzzpid;
showrule(a)
ruleview fuzzpid;
