# Supplementary material for: Comprehensive Engineering Frequency Domain Analysis and Vibration Suppression of Flexible Aircraft Based on Active Disturbance Rejection Controller
Source: Sensors (Basel). 2022 Aug 18;22(16):6207. doi: 10.3390/s22166207 (PMC9414367; doi:10.3390/s22166207)
Supplement: Supplementary file 1 [file sensors-22-06207-s001.zip › Supplementary_material_Sensors-1836203/Codes/PIDtunned/try4/expertPID.m]

%Expert PID Controller
clear all;
close all;
ts=0.001;
sys=tf([53 -1.675 -12058.5],[1 0.41 896.018025 43.5775 -3598.5]); %Plant
dsys=c2d(sys,ts,'z');
[num,den]=tfdata(dsys,'v');
u_1=0;u_2=0;u_3=0;u_4=0;
y_1=0;y_2=0;y_3=0;
ei=0;
error_1=0;derror_1=0;
kp=-5.4;ki=-0.2354;kd=-0.0001;
for k=1:1:500
time(k)=k*ts;
yd(k)=1.0; %Tracing Step Signal
%Linear model
y(k)=-den(2)*y_1-den(3)*y_2-den(4)*y_3+num(1)*u_1+num(2)*u_2+num(3)...
    *u_3+num(4)*u_4;
error(k)=yd(k)-y(k); % Calculating P
derror(k)=error(k)-error_1; % Calculating D
ei=ei+error(k)*ts; % Calculating I
u(k)=kp*error(k)+kd*derror(k)/ts+ki*ei; %PID Controller
%Expert control rule
if abs(error(k))>0.8 %Rule1:Unclosed control rule
u(k)=0.45;
elseif abs(error(k))>0.40
u(k)=0.40;
elseif abs(error(k))>0.20
u(k)=0.12;
elseif abs(error(k))>0.01
u(k)=0.10;
end
if error(k)*derror(k)>0|(derror(k)==0) %Rule2
if abs(error(k))>=0.05
u(k)=u_1+2*kp*error(k);
else
u(k)=u_1+0.4*kp*error(k);
end
end
if (error(k)*derror(k)<0&derror(k)*derror_1>0)|(error(k)==0) %Rule3
u(k)=u(k);
end
if error(k)*derror(k)<0&derror(k)*derror_1<0 %Rule4
if abs(error(k))>=0.05
u(k)=u_1+2*kp*error(k);
else
u(k)=u_1+0.6*kp*error(k);
end
end
if abs(error(k))<=0.001 %Rule5:Integration separation PI control
u(k)=0.5*error(k)+0.010*ei;
end
u_4=u_3;u_3=u_2;u_2=u_1;u_1=u(k);
y_3=y_2;y_2=y_1;y_1=y(k);
error_1=error(k);
derror_1=derror(k);
end
figure(1);
plot(time,yd,'r',time,y,'b:','linewidth',2);
xlabel('time(s)');ylabel('r,y');
legend('Ideal position','Practical position');
