# Supplementary material for: Comprehensive Engineering Frequency Domain Analysis and Vibration Suppression of Flexible Aircraft Based on Active Disturbance Rejection Controller
Source: Sensors (Basel). 2022 Aug 18;22(16):6207. doi: 10.3390/s22166207 (PMC9414367; doi:10.3390/s22166207)
Supplement: Supplementary file 1 [file sensors-22-06207-s001.zip › Supplementary_material_Sensors-1836203/Codes/PIDtunned/try4/fz.m]

%Fuzzy PI Control
close all;

warning off;
a=readfis('fuzzpid'); %Load fuzzpid.fis
ts=0.002;
sys=tf([53 -1.675 -12058.5],[1 0.41 896.018025 43.5775 -3598.5]);dsys=c2d(sys,ts,'z');
[num,den]=tfdata(dsys,'v');
u_1=0;u_2=0;
y_1=0;y_2=0;
e_1=0;ec_1=0;ei=0;
kp0=0;ki0=0;
for k=1:1:30000
time(k)=k*ts;
yd(k)=1;
%Using fuzzy inference to tunning PI
k_pid=evalfis([e_1,ec_1],a);
kp(k)=kp0-k_pid(1);
ki(k)=ki0-k_pid(2);
u(k)=-kp(k)*e_1-ki(k)*ei;
y(k)=-den(2)*y_1-den(3)*y_2+num(2)*u_1+num(3)*u_2;
e(k)=yd(k)-y(k);
%%%%%%%%%%%%%%Return of parameters%%%%%%%%%%%%%%%
u_2=u_1;u_1=u(k);
y_2=y_1;y_1=y(k);
ei=ei+e(k)*ts; % Calculating I
ec(k)=e(k)-e_1;
e_1=e(k);
ec_1=ec(k);
end
figure(1);
plot(time,yd,'r',time,y,'b:','linewidth',2);
xlabel('time(s)');ylabel('r,y');
legend('Ideal position','Practical position');
figure(2);
subplot(211);
plot(time,kp,'r','linewidth',2);
xlabel('time(s)');ylabel('kp');
subplot(212);
plot(time,ki,'r','linewidth',2);
xlabel('time(s)');ylabel('ki');
figure(3);
plot(time,u,'r','linewidth',2);
xlabel('time(s)');ylabel('Control input');
