# Supplementary material for: Comprehensive Engineering Frequency Domain Analysis and Vibration Suppression of Flexible Aircraft Based on Active Disturbance Rejection Controller
Source: Sensors (Basel). 2022 Aug 18;22(16):6207. doi: 10.3390/s22166207 (PMC9414367; doi:10.3390/s22166207)
Supplement: Supplementary file 1 [file sensors-22-06207-s001.zip › Supplementary_material_Sensors-1836203/Codes/PIDtunned/try5/gapidBook.m]

clear all, close all,clc;
dt=0.001;
PopSize=20;
MaxGenerations=100;
num=[1];
dem=[1 896.018025 43.5775 -3598.5];
G=tf(num,dem);
options=optimoptions(@ga, 'PopulationSize', PopSize,...
'MaxGenerations',MaxGenerations,'OutputFcn',@myfun);
[x,fval]=ga(@(K)pidtest(G,dt,K),3,eye(3),zeros(3,1),[],[],[],[],[],options);
