# Supplementary material for: Comprehensive Engineering Frequency Domain Analysis and Vibration Suppression of Flexible Aircraft Based on Active Disturbance Rejection Controller
Source: Sensors (Basel). 2022 Aug 18;22(16):6207. doi: 10.3390/s22166207 (PMC9414367; doi:10.3390/s22166207)
Supplement: Supplementary file 1 [file sensors-22-06207-s001.zip › Supplementary_material_Sensors-1836203/Codes/PIDtunned/try5/myfun.m]

function [state,options,optchanged]=myfun(options,state,flag)
persistent history 
persistent cost
optchanged = false;

switch flag
    case 'init'
        history(:,:,1) = state.Population;
        cost(:,1) = state.Score;
    case {'iter','interrupt'}
        ss = size(history,3);
        history(:,:,ss+1) = state.Population;
        cost(:,ss+1) = state.Score;
    case 'done'
        ss = size(history,3);
        history(:,:,ss+1) = state.Population;
        cost(:,ss+1) = state.Score;
        save history.mat history cost
end
