# Supplementary material for: Comprehensive Engineering Frequency Domain Analysis and Vibration Suppression of Flexible Aircraft Based on Active Disturbance Rejection Controller
Source: Sensors (Basel). 2022 Aug 18;22(16):6207. doi: 10.3390/s22166207 (PMC9414367; doi:10.3390/s22166207)
Supplement: Supplementary file 1 [file sensors-22-06207-s001.zip › Supplementary_material_Sensors-1836203/Codes/PIDtunned/try5/pidtest.m]

function J=pidtest(G,dt,parms)

s=tf('s');
K=parms(1)+parms(2)/s+parms(3)*s/(1+100*s);
Loop=series(K,G);
ClosedLoop=feedback(Loop,1);
t=0:dt:20;
[y,t]=step(ClosedLoop,t);

CTRLtf=K/(1+K*G);
u=lsim(K,1-y,t);
Q=1;
R=0.001;
J=dt*sum(Q*(1-y(:)).^2+R*u(:).^2)

[y,t]=step(ClosedLoop,t);
plot(t,y,'linewidth',2,'color','r');
set(gca,'color','k','xcolor','w','ycolor','w');
set(gcf,'color','k');
drawnow
pause (0.1)
