# Supplementary material for: Comprehensive Engineering Frequency Domain Analysis and Vibration Suppression of Flexible Aircraft Based on Active Disturbance Rejection Controller
Source: Sensors (Basel). 2022 Aug 18;22(16):6207. doi: 10.3390/s22166207 (PMC9414367; doi:10.3390/s22166207)
Supplement: Supplementary file 1 [file sensors-22-06207-s001.zip › Supplementary_material_Sensors-1836203/Codes/bodecode.m]

clc;clear;
e=0.006;wn=30;b3=13;b11=0.0005;b21=0.05;c3=330;
c1=0.05;c2=30;b3=13;b1=0.05;b2=4;
num1=[-b3 -2*e*wn*b3-b11*c3 -b3*wn.^2-b21*c3];
num2=[c3 -b3*c1+b1*c3 -b3*c2-b2*c3];
den=[1 2*e*wn+b1 wn.^2+2*e*wn*b1-b2+c1*b11 b1*wn*wn-2*e*wn*b2+c2*b11+c1*b21 c2*b21-b2*wn.^2];
sys1=tf(num1,den);sys2=tf(num2,den);
figure (1)
bode(sys1,'k')
grid on
figure (2)
bode(sys2,'k')
grid on
