# Supplementary material for: Comprehensive Engineering Frequency Domain Analysis and Vibration Suppression of Flexible Aircraft Based on Active Disturbance Rejection Controller
Source: Sensors (Basel). 2022 Aug 18;22(16):6207. doi: 10.3390/s22166207 (PMC9414367; doi:10.3390/s22166207)
Supplement: Supplementary file 1 [file sensors-22-06207-s001.zip › Supplementary_material_Sensors-1836203/Codes/convergence_curve.m]

clear,clc;close all
wc=1.68;wo=7.8;b0=-12.6;
b1=0.05;b11=0.0005;b21=0.05;
e=0.006;c1=0.05;c2=30;
%d1=0;d2=0;%可选
for n=1:20000
    b3=normrnd(13,13/15); %b3随机b3,[10.4,15.6]
    b2=normrnd(4,4/15);  %随机取b2,[3.2,4.8]
    w1=normrnd(30,2); %随机取w1,[24,36]
    c3=normrnd(330,22); %随机取c3,[264,396]
    d1=normrnd(0,7/300); %随机取d1,[-0.07,0.07]
    d2=normrnd(0,1/3); %随机取d2,[-1,1]
    sim('MCcheck');
    t=(ans.tout);
    Thetam=(ans.thetam);
    Setting=(ans.step);
    Rthetam=round(Thetam,2);
    a=1;
    if (a==(((b3>=10.4)&(b3<=15.6))&((b2>=3.2)&(b2<=4.8))&((w1>=24)&(w1<=36))&((c3>=264)&(c3<=396))&((d1>=-0.07)&(d1<=0.07))&((d2>=-1)&(d2<=1))));
    figure (1)
    hold on
    plot (t,Thetam);
    end
     if n==10
    figure (1)
    xlabel('Time (s)');
    ylabel('Pitch Angle Error (rad)');
    grid on;
    title('Effective convergence curves for 10 times Monte Carlo shooting','Interpreter','Latex');
    saveas( 1, 'test10.jpg')
    end
    if n==50
    figure (1)
    title('Effective convergence curves for 50 times Monte Carlo shooting','Interpreter','Latex');
    saveas( 1, 'test50.jpg')
    end
     if n==100
     figure (1)
    title('Effective convergence curves for 100 times Monte Carlo shooting','Interpreter','Latex');
    saveas( 1, 'test100.jpg')
     end
     if n==500
    figure (1)
    title('Effective convergence curves for 500 times Monte Carlo shooting','Interpreter','Latex');
    saveas( 1, 'test500.jpg')
     end
    if n==1000
    figure (1)
    title('Effective convergence curves for 1000 times Monte Carlo shooting','Interpreter','Latex');
    saveas( 1, 'test1000.jpg')
    end
    if n==2000
    figure (1)
    title('Effective convergence curves for 2000 times Monte Carlo shooting','Interpreter','Latex');
    saveas( 1, 'test2000.jpg')
    end
   if n==4000
    figure (1)
    title('Effective convergence curves for 4000 times Monte Carlo shooting','Interpreter','Latex');
    saveas( 1, 'test4000.jpg')
     end
     if n==6000
     figure (1)
    title('Effective convergence curves for 6000 times Monte Carlo shooting','Interpreter','Latex');
    saveas( 1, 'test6000.jpg')
     end
    if n==10000
          figure (1)
    title('Effective convergence curves for 10000 times Monte Carlo shooting','Interpreter','Latex');
    saveas( 1, 'test10000.jpg')
    end
     if n==12000
          figure (1)
    title('Effective convergence curves for 12000 times Monte Carlo shooting','Interpreter','Latex');
    saveas( 1, 'test12000.jpg')
     end
     if n==15000
          figure (1)
    title('Effective convergence curves for 15000 times Monte Carlo shooting','Interpreter','Latex');
    saveas( 1, 'test15000.jpg')
     end
      if n==18000
          figure (1)
    title('Effective convergence curves for 18000 times Monte Carlo shooting','Interpreter','Latex');
    saveas( 1, 'test18000.jpg')
      end
      if n==20000
          figure (1)
    title('Effective convergence curves for 20000 times Monte Carlo shooting','Interpreter','Latex');
    saveas( 1, 'test20000.jpg')
      end
        if n==20000
           break;
        end
end
