# Supplementary material for: Comprehensive Engineering Frequency Domain Analysis and Vibration Suppression of Flexible Aircraft Based on Active Disturbance Rejection Controller
Source: Sensors (Basel). 2022 Aug 18;22(16):6207. doi: 10.3390/s22166207 (PMC9414367; doi:10.3390/s22166207)
Supplement: Supplementary file 1 [file sensors-22-06207-s001.zip › Supplementary_material_Sensors-1836203/Codes/disturbanceresistancetest.m]

e=0.006;w1=30;b3=13;b11=0.0005;b21=0.05;c3=330;
c1=0.05;c2=30;b1=0.05;b2=4;d1=-0.07;d2=1;
sim('Disturbancerejectiontest')
t=[0:0.002:30];
Phis=(out.fas);
step=(out.step);
u=(out.u);
figure (1)
plot(t,Phis,'k','LineWidth',0.7);
hold on
plot(t,u,'k','LineWidth',1);
xlabel('Time (s)');
ylabel('Pitch Angle Error & Control Signal');
legend('$\theta_m(t)$','u(t)','Interpreter','Latex');
grid on
