# Supplementary material for: Comprehensive Engineering Frequency Domain Analysis and Vibration Suppression of Flexible Aircraft Based on Active Disturbance Rejection Controller
Source: Sensors (Basel). 2022 Aug 18;22(16):6207. doi: 10.3390/s22166207 (PMC9414367; doi:10.3390/s22166207)
Supplement: Supplementary file 1 [file sensors-22-06207-s001.zip › Supplementary_material_Sensors-1836203/Codes/eso_disturbancefig.m]

t=[0:0.002:20];
x1=(out.x1);
x2=(out.x2);
f=(out.f);
z1=(out.z1);
z2=(out.z2);
z3=(out.z3);
error1=x1-z1;
error2=x2-z2;
error3=f-z3;
subplot(2,2,1)
plot(t,x1,'k','LineWidth',0.75);
hold on
plot(t,z1,'k','LineWidth',1.25);
hold on
plot(t,error1,'k-.','LineWidth',1);
xlabel('Time (s)');
ylabel('Value (rad)');
legend('$\theta_m(t)$ ','$\hat{\theta}_m(t)$', '$\Delta\theta_m(t)$','Interpreter','Latex');
grid on
title('$\theta_m(t)$ Estimation','Interpreter','Latex')
subplot(2,2,2)
plot(t,x2,'k','LineWidth',0.75);
hold on
plot(t,z2,'k','LineWidth',1.25);
hold on
plot(t,error2,'k-.','LineWidth',1);
xlabel('Time (s)');
ylabel('Value (rad/s)');
legend('$\dot\theta_m(t)$ ','$\hat{\dot\theta}_m(t)$', '$\Delta\dot\theta_m(t)$','Interpreter','Latex');
grid on
title('$\dot\theta_m(t)$ Estimation','Interpreter','Latex')
subplot(2,2,3)
plot(t,f,'k','LineWidth',0.75);
hold on
plot(t,z3,'k','LineWidth',1.25);
hold on
plot(t,error3,'k-.','LineWidth',1);
xlabel('Time (s)');
ylabel('Value ($rad/s^2$)','Interpreter','Latex');
legend('$f(t)$ ','$\hat{f}(t)$', '$\Delta f(t)$','Interpreter','Latex');
grid on
title('$f(t)$ Estimation','Interpreter','Latex')
e=0.006;w1=30;b3=13;b11=0.0005;b21=0.05;c3=330;
c1=0.05;c2=30;b1=0.05;b2=4;d1=-0.07;d2=1;
sim('Disturbancerejectiontest')
t=[0:0.002:20];
Phis=(out.fas);
step=(out.step);
u=(out.u);
subplot(2,2,4)
plot(t,Phis,'k','LineWidth',0.7);
hold on
plot(t,u,'k','LineWidth',1);
xlabel('Time (s)');
ylabel('Pitch Angle Error & Control Signal');
legend('$\theta_m(t)$','u(t)','Interpreter','Latex');
grid on
title('Disturbance rejection test','Interpreter','Latex')
