# Supplementary material for: Comprehensive Engineering Frequency Domain Analysis and Vibration Suppression of Flexible Aircraft Based on Active Disturbance Rejection Controller
Source: Sensors (Basel). 2022 Aug 18;22(16):6207. doi: 10.3390/s22166207 (PMC9414367; doi:10.3390/s22166207)
Supplement: Supplementary file 1 [file sensors-22-06207-s001.zip › Supplementary_material_Sensors-1836203/Codes/scatterdiagram.m]

data = xlsread('dataafter3.xlsx'); % 读入excel数据
figure (1);
scatter3(data(:,1),data(:,2),data(:,3),'k.');%三维散点图
xlabel('Setting Time (s)');
ylabel('Maximum Percentage Overshoot(%)');
zlabel('Absolute Error Integral(rad)'); 
grid on
figure (2);
scatter(data(:,1),data(:,2),'k.');%TS二维散点图
xlabel('Setting Time (s)');
ylabel('Maximum Percentage Overshoot(%)');
grid on 
figure (3);
scatter(data(:,2),data(:,3),'k.');
xlabel('Maximum Percentage Overshoot(%)');
ylabel('Absolute Error Integral(rad)');
grid on
