# Supplementary material for: Comprehensive Engineering Frequency Domain Analysis and Vibration Suppression of Flexible Aircraft Based on Active Disturbance Rejection Controller
Source: Sensors (Basel). 2022 Aug 18;22(16):6207. doi: 10.3390/s22166207 (PMC9414367; doi:10.3390/s22166207)
Supplement: Supplementary file 1 [file sensors-22-06207-s001.zip › Supplementary_material_Sensors-1836203/Data/space22000.xlsx]

## Sheet: Sheet1
TS	超调量	IAE	b2	b3	w1	c3	d1	b22
10.6	36.0163	858.758	4.1754	12.5742	32.8722	296.229	0.0408997	0.427684
10.57	35.9642	855.351	4.42136	13.0812	30.4896	307.554	0.0263163	0.744156
8.65	30.6996	775.394	3.73294	12.329	32.2767	329.473	-0.0318228	0.412105
8.49	27.7128	725.881	3.78794	12.8665	28.8369	319.051	0.0218733	-0.385242
8.76	31.2731	779.762	4.26784	13.4067	28.2803	337.357	-0.0385809	0.232293
11.1	40.6514	956.698	4.21503	12.0274	30.8671	320.949	-0.0345303	0.443862
10.6	36.002	855.565	4.44728	13.1323	30.0171	290.876	0.0394349	-0.0971296
6.56	23.8262	674.078	3.8074	13.8011	31.2237	348.37	0.0236387	0.16635
8.72	31.0393	774.066	4.03853	12.9646	30.6047	313.754	0.0128432	-0.354825
11.19	42.6101	1002.21	4.04442	11.3487	30.3955	334.856	0.0413664	0.410961
6.59	23.6863	671.833	4.05876	14.6153	31.8173	316.994	-0.00538953	-0.58259
8.81	32.9144	804.673	4.24719	13.0605	27.8836	325.105	-0.0168952	-0.269469
8.38	26.4927	707.116	4.01794	13.7821	31.4792	338.729	0.0218351	-0.752401
8.82	35.0218	844.635	3.95416	12.1142	30.6958	355.266	-0.0149246	-0.201649
8.84	34.2533	828.556	4.18539	12.7529	30.2129	354.765	-0.0180117	0.137045
6.53	22.8547	667.69	3.5616	13.3356	30.5928	368.273	-0.0279483	-0.21236
11.11	40.5901	954.268	4.30108	12.1188	28.887	346.53	-0.0383777	-0.607517
8.53	27.6953	723.23	4.15822	13.8644	30.5601	351.275	0.00157712	0.0466351
8.82	34.5794	835.674	4.00253	12.2418	27.7994	310.405	-0.0111354	0.0462451
6.59	24.7191	683.16	4.10067	14.3891	30.8123	341.952	0.0280856	0.193473
8.56	28.6585	739.417	3.88452	13.0552	31.1944	292.963	0.000973768	0.314415
8.82	33.5572	816.139	4.15382	12.8024	30.3449	342.871	-0.0115142	0.557087
8.58	28.4624	738.525	4.0376	13.3437	27.6188	325.751	-0.0337308	-0.0961958
10.74	36.7686	875.346	3.98294	11.9347	30.3044	319.34	0.0381009	0.456299
8.37	26.3655	704.922	4.15753	14.2254	31.56	315.541	0.00307567	-0.374139
8.82	32.9001	805.64	4.30457	13.2079	27.7983	325.405	-0.0342086	0.202094
8.61	28.3169	731.201	4.30492	14.0667	27.9487	314.401	-0.0023837	-0.131708
6.48	23.5768	675.127	3.32679	12.5428	31.2734	324.843	0.0161784	0.0881762
15.45	50.162	1217.89	3.91965	10.4186	31.5722	352.994	-0.00740178	0.173505
8.81	33.009	803.798	4.24583	13.2063	33.9272	309.948	0.0489985	0.071488
8.68	31.0401	776.581	3.78391	12.3075	30.2355	333.037	0.00958793	0.275669
6.55	24.885	690.183	3.7268	13.3134	28.6197	313.304	-0.0137772	0.118384
8.48	27.376	720.029	3.93932	13.2953	28.0023	322.831	0.0139311	-0.043202
6.56	21.8232	653.085	3.78176	14.2483	30.5884	355.33	-0.0200729	-0.0186984
8.73	32.3108	797.758	3.75171	11.9472	27.1054	309.436	0.00857806	-0.0800504
8.75	31.0398	771.916	4.27406	13.5053	30.7251	347.061	0.0176162	0.785773
6.53	22.0132	653.896	3.60213	13.6562	30.5915	344.683	0.0219953	0.27238
8.77	32.6622	800.116	4.00738	12.5737	30.6904	334.746	0.0473432	-0.534839
8.72	30.0648	756.92	4.31638	13.7416	28.8188	340.904	-0.00207671	-0.344476
8.9	35.8809	856.236	4.44484	13.0872	29.2017	343.805	-0.0261646	-0.30722
8.64	30.6833	773.986	3.61742	11.9262	28.115	310.208	-0.0103148	-0.547846
8.6	29.3147	749.132	3.79336	12.5607	28.4125	323.03	0.0273412	-0.00159929
8.86	34.1411	822.317	4.4228	13.3649	31.3692	332.847	0.0253404	0.743291
10.62	36.262	864.723	4.22623	12.552	28.372	302.534	-0.0158062	-0.0245773
8.75	34.2537	833.721	3.57371	11.2998	29.8859	343.212	0.0183272	0.14578
8.81	33.6919	817.689	4.14134	12.8442	34.9857	373.49	-0.00138556	0.471477
8.84	34.8971	842.09	4.09355	12.4622	30.2888	346.793	-0.0283486	0.208086
8.69	30.2978	765.804	4.08767	13.1461	27.9428	321.341	-0.0360299	-0.244621
8.79	33.9645	827.214	3.90677	12.1594	30.3385	348.655	-0.0249448	0.0978741
8.57	27.8441	724.973	4.25635	13.9416	26.8111	346.104	-0.0039379	0.460469
6.58	25.1472	696.533	3.90697	13.8054	30.5388	341.239	-0.0574275	-0.204663
8.37	26.7197	714.851	3.69473	12.6573	25.5353	348.481	-0.0143217	0.39072
11.07	40.0457	942	4.25417	12.1695	31.4069	342.318	-0.02422	-0.0594385
8.56	28.8997	744.634	3.74403	12.5927	29.1099	294.334	-0.00367254	-0.0658194
10.75	36.785	873.713	4.16996	12.2795	27.9028	324.54	0.012248	0.0710746
11.12	41.9212	992.401	3.79402	10.9223	29.1878	317.827	-0.0315692	-0.0143721
10.55	35.9833	856.992	4.34122	12.8547	30.2244	345.521	-0.0030426	-0.608488
8.8	35.0063	846.739	3.79963	11.7232	29.1325	342.68	-0.0194706	-0.209598
8.37	26.6406	712.66	3.85012	13.2217	27.5432	317.811	-0.0158731	0.230388
8.72	30.5167	764.985	4.14558	13.1923	29.0805	376.568	0.0025457	-0.306609
10.91	38.3221	907.442	4.02631	11.8529	29.1867	300.258	-0.0109624	-0.54267
8.87	34.2002	822.434	4.51832	13.5914	31.4805	322.89	0.0317251	0.0970101
11.22	43.6655	1029.55	3.96143	11.0769	30.1574	342.369	-0.0038331	0.391234
15.74	51.1717	1233.68	4.65579	11.8487	32.7044	324.571	0.00672039	-0.290891
10.44	35.541	851.231	4.02031	12.1933	31.9713	350.369	0.049735	-0.108611
6.47	21.5047	651.278	3.27085	12.8067	29.3829	333.214	0.000880429	-0.215882
10.68	36.6304	874.411	3.8904	11.8842	34.4011	309.561	6.21694e-05	-0.385874
8.54	27.6312	721.129	4.20972	14.0093	30.3207	328.954	0.0345071	0.19259
8.72	31.0772	774.893	4.03644	12.9969	33.078	340.886	0.00627339	0.189524
8.43	27.3717	724.05	3.73674	12.9146	30.7352	294.309	-0.0161968	0.352647
8.83	34.7263	836.281	4.07203	12.398	29.5695	336.104	0.009884	-0.166974
13.64	48.7267	1164.47	4.27231	11.1587	28.8842	336.266	0.0226232	-0.3608
8.49	27.165	714.888	4.19764	14.0887	30.2448	322.107	0.0281212	0.148594
10.93	37.7919	888.279	4.7181	13.4614	31.1093	355.883	-0.00118263	0.600755
8.41	27.0721	717.141	3.73467	12.9176	29.9667	292.247	0.0293439	-0.394719
8.79	32.3622	795.942	4.24383	13.2441	30.9655	338.218	-0.0201711	-0.0183502
6.56	23.3365	668.187	3.79638	13.8063	27.5286	314.629	0.019937	-0.0915219
6.53	23.0989	671.126	3.53471	13.1932	28.4547	314.611	-0.0295384	0.391323
6.52	21.076	644.471	3.58208	13.9012	30.4997	308.758	-0.0038674	0.0152263
6.6	24.0159	674.484	4.09878	14.4816	28.6871	348.29	0.02044	0.0461027
6.58	21.1013	644.719	3.95553	14.9433	29.0819	342.016	-0.0303871	-0.137175
11	38.8538	913.167	4.36439	12.5319	31.4137	343.367	0.0214624	0.299798
6.54	24.2665	680.387	3.62244	13.0284	26.6383	330.831	0.0388141	0.277
8.79	31.431	776.339	4.47835	13.908	29.0298	316.06	0.025711	-0.239007
6.62	24.038	674.19	4.2375	14.9067	28.7291	321.783	0.0121771	0.237633
8.29	25.988	703.905	4.09066	14.0126	27.9705	332.049	-0.0358448	0.192073
8.5	27.4179	719.54	4.03911	13.4958	28.1486	358.009	0.0230515	-0.237287
11.22	42.9437	1006.42	4.2678	11.8436	31.217	330.79	0.00595817	0.232387
11.03	39.2755	922.531	4.41438	12.6263	30.6933	313.137	-0.0115139	0.501512
8.59	29.4369	751.098	3.7172	12.4368	32.3095	337.024	0.0514157	-0.0893023
8.49	27.4954	721.69	3.99483	13.553	30.8645	295.026	0.00582518	0.25437
8.59	29.034	743.983	3.90408	12.995	30.0518	284.036	0.0289769	0.114048
8.68	29.8915	757.862	4.17459	13.4772	30.5736	361.204	-0.0261084	-0.0248959
8.23	25.7675	697.999	3.99612	13.9396	31.2859	294.363	0.00813744	0.361138
11.18	42.7499	1007.19	3.93716	11.0586	27.4937	307.336	0.0138328	0.363418
8.63	29.7365	755.547	3.86154	12.8185	33.6045	328.105	0.00888091	-0.115975
6.54	23.886	677.042	3.67409	13.4397	30.0431	310.514	-0.0044712	0.229838
6.57	21.3996	645.672	3.87946	14.6981	31.0665	319.945	0.00208708	0.927529
8.46	27.4585	726.145	3.84081	13.1572	32.0044	350.346	-0.0355059	-0.213362
8.72	31.5057	782.568	3.93236	12.6117	30.2098	317.672	0.0101136	0.156919
8.86	35.5166	851.059	4.10025	12.2698	27.7563	348.148	-0.00498976	0.240008
10.99	39.0072	918.868	4.2085	12.139	29.4475	328.402	-0.00634022	0.223747
8.23	25.6747	695.261	4.23896	14.5624	30.0589	313.553	0.0019611	-0.33254
8.84	34.0098	823	4.25122	12.9243	29.825	356.241	-0.0116239	0.145849
6.54	23.6707	676.944	3.62663	13.286	28.9562	352.108	-0.0265484	-0.0510827
8.67	30.7551	772.684	3.7388	12.1557	28.1571	348.109	0.000153185	0.124711
8.77	33.1186	811.198	3.96676	12.5188	31.6739	301.676	-0.0176986	0.340192
6.55	21.077	642.351	3.76982	14.4685	30.8786	302.569	0.0153464	0.0443759
10.95	38.73	915.291	4.13572	12.1214	32.529	326.533	-0.0209681	-0.372655
11	39.2689	925.107	4.10625	11.9237	30.6788	312.761	0.017594	-0.355195
6.46	18.0364	612.973	3.4326	14.289	29.4525	346.573	0.000286418	0.0163567
11.15	40.6251	949.254	4.52407	12.5593	29.0793	345.356	0.0282627	-0.113253
6.6	25.0803	688.672	4.11838	14.2555	27.0244	319.632	-0.00338835	0.212641
8.63	28.8744	739.228	4.18588	13.6177	27.106	296.433	0.0313953	0.274482
8.87	34.6844	832.477	4.41232	13.3572	33.6939	313.009	0.000977733	0.143689
8.69	30.4474	771.334	4.05408	13.1043	30.3883	353.905	-0.0641369	-0.00196393
8.63	29.5874	753.964	3.87501	12.783	30.288	341.753	-0.00664861	0.00604452
8.78	34.697	842.963	3.70286	11.5701	29.2534	326.252	-0.0248961	-0.393548
8.55	28.2441	734.8	4.03595	13.5312	32.7538	342.006	-0.0271982	-0.739524
8.58	28.7162	740.224	3.93943	13.1207	31.1091	350.107	-0.00467095	0.0495957
11.03	39.41	926.339	4.32034	12.3748	30.1038	318.283	-0.0106739	0.606091
8.64	29.2764	746.286	4.11212	13.4402	30.6739	339.995	0.0110193	0.00212541
6.58	22.3478	655.348	3.93615	14.4834	28.3131	320.919	0.0276025	0.260507
6.57	24.6648	683.766	3.94289	14.0157	30.3019	290.085	0.0220639	-0.0358291
8.83	33.5838	815.903	4.27027	13.0486	29.4533	339.479	-0.0167498	-0.17728
8.35	26.227	702.707	3.94353	13.4694	26.8687	318.167	0.0678885	0.164276
0	0	0	3.89093	13.1864	26.3611	332.983	-0.0718425	-0.307794
10.87	38.0748	903.423	3.94312	11.7389	32.1472	341.351	-0.0103522	-0.542179
8.52	28.3522	735.846	3.68385	12.5379	30.859	317.116	0.0330574	-0.0391257
11.03	39.8389	938.71	4.02113	11.6837	31.4347	319.089	0.0144139	0.113101
8.45	27.1939	718.402	3.91292	13.3332	29.7447	327.046	-0.00299784	-0.485245
8.26	26.0179	703.12	3.68255	12.9842	30.2559	304.338	0.0317979	0.273658
11.24	42.6305	998.329	4.55056	12.5327	32.2787	348.775	-0.0483642	-0.421918
8.74	31.7779	788.583	3.91262	12.3914	27.3769	344.412	-0.0121966	-0.0551239
8.78	33.5028	818.278	3.97646	12.5246	32.7444	289.73	-0.0224342	-0.156972
6.55	24.0755	681.419	3.72718	13.4808	28.9504	345.477	-0.0286518	0.349203
8.72	30.8715	774.37	4.15198	13.2966	29.9702	308.056	-0.0373223	0.0511269
8.65	29.1042	743.166	4.19312	13.6201	29.8279	366.259	0.00431732	-0.134328
8.46	27.3473	720.264	3.83574	13.0912	31.3751	364.249	0.0242687	0.0827539
8.8	35.0799	845.248	3.83022	11.8206	30.8061	328.315	0.0322568	0.220285
11.15	41.5011	973.654	4.16879	11.7575	31.3372	368.515	0.00199093	0.0876718
10.67	36.5118	873.861	3.87724	11.6346	27.0129	326.745	-0.0181878	-0.429359
8.43	27.2044	719.363	3.77581	12.9961	32.5356	379.002	0.00356211	0.0940868
13.72	50.0319	1201.13	4.39931	11.3028	28.7523	338.6	-0.00469695	0.114521
8.71	30.6929	772.337	4.03485	12.9251	27.8719	332.919	-0.0347286	-0.0361888
8.55	28.3777	738.679	3.92575	13.1582	30.6514	349.47	-0.0371933	-0.48512
8.85	35.3208	846.708	4.11419	12.4629	30.6914	322.183	0.0135358	0.692924
8.7	31.4129	782.322	3.77438	12.0648	26.34	332.939	0.0185452	-0.123834
6.58	24.6521	683.766	3.93825	13.9447	30.4874	352.305	0.013718	0.105228
6.56	21.4639	647.966	3.75625	14.2363	29.0705	336.516	-0.00833099	-0.187952
8.1	25.4104	695.584	3.86463	13.6243	30.7901	325.966	-0.0101687	0.152418
6.51	22.2042	657.695	3.47368	13.2523	29.3219	306.271	0.0026109	-0.239155
8.88	35.7929	856.952	4.33429	12.9877	33.4035	347.568	-0.0372895	0.489066
8.43	26.8273	710.935	4.06758	13.9317	34.8609	319.859	0.0418526	-0.368833
8.47	27.8549	731.127	3.68732	12.6557	31.1252	338.007	-0.0151951	-0.46899
11.13	41.9058	990.425	3.7457	10.6621	27.1309	344.544	0.02514	-0.667388
10.91	38.3803	909.566	3.87228	11.4856	31.8947	357.57	0.034311	-0.13213
8.6	29.6688	759.856	3.72433	12.4301	31.1019	346.826	-0.0357034	-0.0466089
8.86	35.5972	851.304	4.16058	12.5395	32.2878	356.389	0.0113748	-0.139573
8.53	28.6851	746.509	3.68684	12.586	32.3287	310.236	-0.045438	-0.275671
6.59	24.7555	684.306	4.06742	14.2576	29.2665	334.495	0.00906358	0.145982
11.19	41.6616	973.234	4.60918	12.8438	32.1165	275.507	-0.0221996	-0.0108305
8.42	27.01	718.747	3.92407	13.4309	29.9083	322.852	-0.0307152	0.70992
11.14	40.4288	946.249	4.61991	12.83	28.2196	324.342	-0.0305396	-0.285201
8.6	28.3672	733.499	4.20154	13.7818	28.2491	333.321	-0.0102759	0.275882
11.11	40.2343	944.719	4.41487	12.3333	26.8993	336.396	-0.0353039	-0.241885
11.26	43.3952	1017.44	4.41302	12.0678	29.675	337.168	-0.0336445	-0.320025
8.55	28.2785	735.236	3.9725	13.3012	31.3213	355.456	-0.0214524	-0.323508
8.51	27.81	728.671	3.96778	13.3953	30.0258	310.518	-0.0221337	0.148932
6.57	22.8413	661.468	3.9076	14.3521	32.2163	360.134	0.0250133	0.505472
6.53	22.9512	669.394	3.56954	13.3109	28.3525	326.6	-0.0338788	-0.174735
6.56	22.3619	656.016	3.79187	14.1047	30.406	336.188	0.0430558	-0.0839411
6.54	22.924	664.329	3.67164	13.5593	28.2457	337.184	0.0122349	-0.157389
8.38	26.7239	712.324	3.8206	13.2381	31.1485	314.548	0.00586365	0.117471
6.54	21.2046	644.615	3.70415	14.2418	30.4275	292.019	0.00295944	0.261437
8.83	35.3792	849.936	3.94529	12.0751	32.4572	366.427	4.78135e-05	0.495275
8.49	27.9458	732.09	3.76695	12.8626	29.7923	291.663	-0.0192793	-0.207075
8.16	25.5055	694.116	4.05935	14.1946	34.0883	339.793	0.00825152	-0.0745776
10.48	35.7675	855.823	4.04519	12.2273	29.2477	295.74	0.0120152	-0.054997
8.45	27.3192	720.154	3.86123	13.2271	31.3708	316.832	0.00830168	0.222731
8.45	27.4653	728.69	3.75457	12.8914	30.4773	353.698	-0.0508209	0.0380016
8.71	30.5794	767.862	4.09332	13.1223	29.2426	337.44	-0.0129287	0.0850991
6.58	24.6048	682.925	3.97579	13.9951	27.8416	327.726	0.0101289	-0.0900748
6.58	21.9019	651.086	3.88235	14.4398	29.1498	365.853	0.00696828	0.178436
6.57	22.5357	660.899	3.82528	14.1558	29.6286	349.129	-0.0185887	0.0796205
11.05	40.1015	943.553	4.13582	11.9917	34.4713	326.424	-0.00938622	0.553695
8.78	33.6127	821.133	3.89958	12.1871	29.9344	343.354	-0.025411	-0.322592
8.51	27.7939	730.419	3.94956	13.2638	26.648	292.081	-0.0404163	0.00660324
8.7	30.2608	760.552	4.17788	13.3927	27.876	285.762	0.0138187	-0.0280684
8.55	28.3331	734.842	3.89171	12.9846	29.3769	371.839	-0.00358983	0.170263
10.55	35.9415	864.992	3.60338	11.1182	28.4366	333.229	0.00843869	0.836595
8.7	32.7754	811.233	3.53916	11.477	29.4376	310.873	-0.0242337	0.317631
8.83	34.5023	831.615	4.12494	12.6302	30.4069	294.786	0.0178701	-0.0854353
8.77	32.9391	806.288	3.95915	12.4261	30.7867	354.309	0.00238209	-0.574893
6.56	25.0389	689.334	3.85427	13.7231	33.6904	343.421	0.0152634	-0.113676
8.69	31.0601	776.185	3.80536	12.2692	27.4068	311.879	0.0275783	-0.19942
10.67	36.2835	861.521	4.4153	12.9484	29.0026	325.568	0.0161312	0.0664702
8.34	26.2865	704.434	3.8991	13.4009	29.6462	365.638	0.0471681	-0.011453
8.8	33.9547	828.35	3.97578	12.3291	28.8452	314.192	-0.0460689	-0.516698
8.55	28.5962	741.428	3.82744	12.9745	32.6446	289.273	-0.0216694	0.167586
8.35	26.5038	710.065	3.88261	13.4065	27.9931	277.833	-0.0111026	0.156514
8.23	25.9566	704.089	3.63488	12.8952	31.9115	346.213	-0.00444187	0.0274014
8.7	30.6055	766.524	4.04757	13.0638	31.5437	322.073	0.0370765	-0.381581
8.55	28.5936	738.551	3.78643	12.721	28.6685	293.657	0.0272005	0.0254272
8.71	30.797	770.041	4.02566	12.89	28.5785	321.861	0.0209387	-0.0221892
8.71	30.5762	767.579	4.17476	13.4429	32.0563	318.231	-0.0173894	0.126482
11.05	39.4103	925.22	4.31349	12.1829	27.8533	354.016	0.0379505	-0.429499
8.43	26.8289	711.885	4.1384	14.0245	30.2313	324.765	-0.00433304	0.294306
0	0	0	3.83739	12.4395	36.1806	365.013	0.0253693	0.319336
6.52	23.9238	677.601	3.53612	12.978	29.6179	346.752	0.0156697	0.534812
8.35	26.2068	702.773	4.12102	14.0592	28.8965	323.781	0.0119144	-0.157003
11	39.0749	921.943	4.38783	12.6145	29.7324	295.213	-0.0511642	0.0817311
8.7	31.0466	778.258	3.89402	12.5848	29.7208	330.819	-0.0237791	-0.00844896
10.95	39.0509	925.8	3.75097	11.0971	29.2117	336.103	0.00648232	0.422252
6.6	24.2824	677.432	4.11866	14.458	28.3469	341.732	0.0292295	0.376084
6.53	24.1496	679.856	3.61184	13.0888	27.4226	321.946	0.0121478	-0.196469
13.33	45.4598	1069	4.35226	11.6403	29.0949	352.008	0.0101991	-0.435086
8.78	32.1899	791.454	4.1797	13.0478	28.6285	314.725	0.00747427	-0.345949
11.03	39.2504	922.545	4.35355	12.4092	29.3123	340.002	-0.0114056	-0.514554
8.66	30.4207	765.758	3.85026	12.5853	30.4022	318.933	0.0235758	-0.685269
8.38	26.6364	709.823	3.85807	13.3371	31.9292	331.501	0.0380766	-0.136172
8.83	34.5252	838.312	4.12673	12.7248	32.107	303.425	-0.0618344	-0.0634712
8.87	34.4636	828.205	4.40618	13.2157	29.4786	332.02	0.0156444	-0.206159
8.8	33.7158	822.211	3.93869	12.1212	26.4467	341.122	-0.0241816	-0.518536
8.75	31.3756	778.442	4.12757	13.0507	29.5309	341.68	0.0175975	0.227289
8.75	31.7435	786.897	4.07076	12.8198	28.8955	363.213	-0.0167994	-0.384186
8.65	30.1181	760.911	3.81486	12.4573	27.4429	301.907	0.0403512	0.0223777
11.01	39.0094	917.816	4.28456	12.1994	28.0831	363.753	-0.00680468	-0.256218
6.57	22.8616	662.536	3.85128	14.1443	30.0179	345.998	0.00677555	-0.213016
10.99	39.5758	936.533	3.79144	11.1745	31.365	353.681	0.00573145	0.309038
8.86	34.6623	832.337	4.38727	13.2798	32.9983	317.167	0.000470425	0.200425
6.59	25.1336	692.639	4.03937	14.1122	28.9703	329.342	-0.0311028	-0.1774
8.84	35.1737	844.766	4.04861	12.2551	29.5117	355.205	0.00458342	-0.377845
6.55	24.5726	685.683	3.73461	13.3807	30.4146	383.796	-0.0102117	0.0672219
6.55	22.4381	658.135	3.72931	13.993	32.5086	321.182	0.0194296	-0.177932
8.39	26.304	703.632	4.31819	14.4999	28.6277	370.243	-0.00652025	0.268869
8.66	30.2041	765.272	3.9987	13.1542	34.062	296.15	-0.0354071	0.270627
13.69	49.9195	1202.11	4.21911	11.1249	32.614	297.299	-0.000758942	-0.199588
6.56	24.2749	679.46	3.83113	13.8083	31.6076	313.185	0.0251393	0.124271
8.7	32.0435	793.741	3.69304	11.9722	30.1133	286.483	0.0213674	0.492153
6.55	23.2008	667.022	3.69401	13.5732	30.481	379.23	0.0293459	0.181933
8.76	30.9543	770.881	4.35824	13.7576	30.3842	327.657	-0.00629479	0.0538439
8.51	27.9994	731.824	3.79624	12.7987	28.1407	343.373	-0.0131859	-0.313726
8.7	32.1485	796.43	3.63372	11.8115	31.3732	321.991	0.0144445	0.405135
8.85	35.3692	846.976	4.19345	12.7687	35.7919	322.622	0.0104442	-0.101824
6.57	23.9276	675.386	3.89327	13.968	29.1657	344.586	-0.000507565	-0.228212
10.62	36.2373	870.245	3.62457	11.1221	28.9187	347.343	0.0163083	0.182062
6.57	25.1438	690.142	3.94683	13.8908	30.7631	328.639	0.0104821	-0.0618332
6.52	21.4866	651.711	3.58355	13.8951	34.7238	324.054	-0.0287491	-0.381676
8.87	34.9317	839.188	4.34715	12.9642	28.1134	339.219	-0.019268	0.318224
8.65	30.3502	765.131	3.78733	12.5219	34.3528	336.148	0.0305248	0.319164
8.86	34.2196	827.945	4.36091	13.1822	29.7718	342.013	-0.0362548	-0.407321
8.14	25.5799	702.574	3.90557	13.6632	29.1797	338.453	-0.0613445	-0.120101
10.95	38.6335	911.697	4.12595	12.0641	30.0611	296.296	-0.00231811	-0.0752611
6.56	25.1489	690.896	3.83315	13.4544	27.301	328.337	0.0116969	0.120299
6.55	23.8969	675.597	3.7502	13.5725	28.2962	315.279	0.0144026	0.0945469
8.8	32.4636	795.392	4.27133	13.3042	31.3553	326.168	0.00377079	0.742694
6.58	22.3493	656.332	3.88039	14.2495	26.2707	321.367	0.00313204	-0.665878
8.67	29.1885	742.788	4.37849	14.1292	29.9767	321.372	0.0175328	0.243692
8.56	28.6373	742.898	3.85164	12.889	30.5152	370.953	-0.0339506	0.572678
10.78	37.4344	893.879	3.77682	11.4086	31.1489	354.409	-0.020148	-0.0612669
8.52	28.6984	742.839	3.58901	12.2926	32.2819	319.41	0.00071352	0.704341
8.59	28.7411	742.548	3.99301	13.2962	31.4406	335.287	-0.0281496	0.244759
8.66	30.0359	760.52	3.97627	13.0073	31.5238	334.301	-0.0127857	-0.402468
8.69	29.9741	756.477	4.20999	13.5644	30.4065	332.018	-0.00209398	-0.0394355
10.86	37.4613	884.665	4.38229	12.818	32.3212	321.797	0.0172602	-0.19326
8.79	33.7622	823.898	3.9674	12.3788	30.4145	317.56	-0.0335818	0.266782
8.77	32.7171	802.169	4.00612	12.6134	31.1695	331.834	0.000528706	0.119164
8.21	25.6988	698.185	3.84627	13.4756	30.704	343.348	0.00823085	-0.507565
6.55	22.5712	660.844	3.72259	13.9944	33.8905	315.449	-0.00512304	0.363113
11.09	40.532	953.88	4.12367	11.8229	31.4714	341.835	-0.0169661	0.15172
10.69	36.5838	872.874	4.07968	12.1511	28.8964	334.164	-0.0190349	0.13771
8.53	28.075	730.502	3.77283	12.5736	25.5871	340.352	0.0405642	-0.185122
6.58	23.4342	669.872	3.95075	14.247	28.3755	331.818	-0.00952619	0.23147
8.84	35.3952	849.02	4.03451	12.2553	30.5755	332.799	0.00668586	-0.141193
11.03	39.5829	932.609	4.09015	11.7182	28.1087	354.5	-0.00718681	0.287578
6.58	21.9897	651.906	3.90951	14.4944	28.7964	354.458	0.0073943	0.0124276
8.42	27.0942	716.96	3.80293	13.1233	32.0997	319.882	0.0259026	-0.16205
0	0	0	4.07923	14.2618	23.7946	325.983	0.0293992	-0.106289
10.52	35.9064	857.736	4.11969	12.4361	32.928	346.322	0.0026433	0.171739
8.46	27.2119	717.706	3.95196	13.4492	30.7952	329.716	0.0163676	0.207031
8.82	35.4565	857.737	3.85415	11.7628	27.539	332.113	-0.0531469	-0.0393479
8.49	27.4048	720.828	4.11635	13.9171	32.823	329.679	-0.0125485	-0.611587
6.6	21.4569	646.032	4.07754	15.2841	32.1312	341.775	-0.00903802	-0.106546
11.09	41.3834	978.504	3.73166	10.8121	29.1517	315.453	0.0169766	0.152205
8.52	28.3681	736.76	3.68409	12.5613	31.5636	328.232	0.00779712	0.115347
8.82	33.6932	819.389	4.19099	12.8964	30.4559	331.026	-0.0248441	0.0132867
0	0	0	3.891	13.7946	30.8022	343.97	0.0777136	-0.239486
8.59	28.7943	740.994	3.88536	12.8232	26.9341	334.041	0.00759308	-0.120819
8.66	30.0421	761.029	3.9727	12.961	29.3956	311.221	-0.0167836	-0.305677
8.46	27.2616	723.666	3.9931	13.6057	30.6561	314.577	-0.0505479	0.0165911
8.73	30.3782	761.462	4.30495	13.5426	26.3567	336.531	0.00369866	0.0153832
10.91	37.737	888.725	4.51857	12.9041	27.6841	334.431	0.0103084	-0.658906
8.84	33.4747	814.632	4.38881	13.3803	29.4263	323.592	-0.0339783	0.101018
6.54	21.5358	648.506	3.66469	13.8983	27.2971	316.791	0.00224143	0.373581
8.43	26.9431	713.74	3.97807	13.4871	28.3128	331.34	0.0125736	-0.240595
8.69	30.4195	768.707	4.07203	13.1993	32.6532	364.235	-0.0434754	0.364819
8.5	28.154	733.936	3.65003	12.4371	28.7872	319.498	0.00728981	-0.0719195
8.82	34.8389	841.734	3.90713	11.8282	26.1854	364.811	-0.0150193	0.231798
6.56	24.6313	684.145	3.82549	13.5783	26.9455	296.306	0.0188302	-0.0398917
6.58	23.1681	665.484	3.87522	13.9212	24.1454	306.127	0.0185667	0.0692726
6.61	22.8134	659.725	4.09241	14.6213	26.4138	384.619	0.0250356	-0.486649
8.6	28.9978	745.737	3.98813	13.1915	28.4845	290.1	-0.0220948	0.0915205
8.59	29.2222	748.529	3.77143	12.5182	30.0983	387.327	0.00573149	0.256444
8.31	26.4203	710.227	3.58469	12.5308	27.7458	341.93	0.00112406	-0.0157117
8.87	33.9845	818.723	4.55497	13.7461	31.9259	322.634	0.0070264	0.313708
10.52	36.0641	861.141	4.39291	13.061	32.472	343.182	-0.0363157	-0.39869
11.08	40.0112	938.965	4.27937	12.1256	29.9481	371.825	-0.00280883	-0.003513
10.76	36.9053	875.451	4.34238	12.8058	32.1076	334.105	-0.0116728	-0.125128
8.84	34.7477	835.298	4.18166	12.6854	32.0278	366.191	0.0242258	-0.359314
8.29	25.9863	701.095	4.03372	13.8719	28.5817	325.581	-0.00336789	0.000654302
8.58	28.4836	735.125	3.96387	13.1228	29.1107	357.115	0.033765	0.181702
8.88	35.1472	841.008	4.37925	13.0605	29.2624	323.37	0.00132476	0.332035
8.8	32.8576	807.676	4.14646	12.9117	29.7997	334.906	-0.0461542	0.46557
6.56	21.5176	647.732	3.71728	13.8723	25.0503	366.45	0.00137842	0.31129
8.64	29.3154	751.163	4.11031	13.5139	32.3473	340.472	-0.0397827	0.226557
8.78	32.7014	802.649	4.05171	12.705	30.4392	337.551	-0.0130131	-0.19048
11.14	40.9592	959.59	4.29254	12.069	30.1879	339.971	0.0241461	-0.385344
10.6	36.2493	868.056	3.95299	12.0165	31.3812	310.884	-0.017536	0.178059
8.73	30.9149	775.445	4.14856	13.2724	31.3851	352.98	-0.0405239	0.0482266
6.53	22.7777	667.711	3.54629	13.3192	30.1864	353.484	-0.0354856	0.0140871
8.86	35.5949	850.654	4.18852	12.5008	27.7554	305.128	0.0302097	0.160743
8.5	27.3866	721.476	4.23122	14.1873	31.2308	332.643	-0.0308412	-0.00226963
8.71	30.4428	763.046	4.1351	13.1787	28.1752	332.009	0.0400903	-0.183808
8.67	29.8053	754.849	4.04736	13.092	28.1649	337.967	0.00493707	-0.792362
8.27	25.786	696.691	4.36674	14.9204	32.4217	348.866	-0.00798637	-0.399716
8.84	35.2751	845.186	4.13402	12.5928	33.8214	307.955	0.0435774	-0.350766
8.04	25.3037	694.765	3.98062	13.6965	26.096	384.992	-0.0281531	-0.235805
8.69	30.7818	770.321	3.89989	12.6092	30.4257	337.244	0.0488149	0.473925
6.56	24.181	679.814	3.82469	13.8348	32.1485	325.625	-0.00673674	0.18196
8.31	26.6805	715.585	3.35864	11.964	29.1729	311.446	0.0199115	-0.0875164
6.57	22.7298	660.87	3.86006	14.2477	31.2526	340.788	0.00914978	-0.323095
8.62	29.236	748.298	3.96625	13.0521	28.8457	323.286	-0.0112765	-0.103429
8.59	29.4414	752.341	3.67466	12.2533	28.709	323.639	0.0233432	-0.196021
6.53	20.3988	641.284	3.63697	14.3498	33.8002	333.913	-0.0505542	0.235631
13.53	47.7203	1137.86	4.09099	11.0714	34.5025	326.345	0.0113639	0.224323
8.86	35.112	844.13	4.2188	12.675	29.2503	349.327	-0.0232869	0.0234869
8.57	29.0113	749.453	3.79244	12.7482	30.1771	297.579	-0.0382619	-0.484427
10.89	37.7486	892.002	4.22469	12.3037	30.0997	357.455	0.0230322	-0.160372
10.85	37.7281	896.168	4.00739	11.8206	29.3044	356.931	-0.0171185	0.526517
8.71	30.5066	765.579	4.12384	13.2204	28.5699	307.651	-0.00410732	0.00709818
10.94	38.4943	909.678	4.02945	11.7339	28.4627	339.27	0.0227794	-0.630306
8.76	32.4294	802.13	3.92772	12.3711	25.4969	272.929	-0.0395156	0.298467
6.56	21.5952	647.631	3.8299	14.4028	29.0969	333.91	0.0190043	0.293279
6.61	21.6204	648.685	4.12608	15.1718	27.664	381.01	-0.0232833	-0.234996
8.42	26.8478	715.422	4.04681	13.7862	30.1365	330.13	-0.0312568	-0.428484
12.94	43.8868	1030.74	4.20156	11.547	28.2085	291.838	0.0111195	-0.0846565
10.99	39.1401	924.07	4.0774	11.8706	30.8793	341.075	-0.0142347	-0.117979
8.79	32.9922	807.79	4.04386	12.6255	31.021	366.141	-0.0143529	-0.209557
8.88	35.311	846.209	4.30967	12.847	29.2031	350.424	-0.0171646	-0.285332
8.21	25.6359	696.266	4.22943	14.5714	31.1356	330.146	-0.013995	0.391744
6.5	19.7959	629.298	3.53016	13.9804	27.6963	321.898	0.0346299	0.130366
6.57	23.2227	671.534	3.84609	14.1333	30.9542	316.326	-0.0437534	0.102595
8.42	27.0637	716.968	3.79688	13.0338	28.9002	312.852	0.0121441	-0.346934
8.37	26.5658	711.413	3.92224	13.5129	29.5276	310.711	-0.0195257	-0.224315
0	0	0	3.81162	12.2029	28.7159	296.566	-0.0407259	-1.04297
6.55	24.4608	682.676	3.74007	13.4729	30.442	321.327	0.0195496	0.126468
6.59	25.0043	689.86	4.06351	14.2823	31.078	321.668	-0.0213425	-0.574742
13.36	45.6353	1071.4	4.46953	11.8116	27.4035	341.264	0.00159269	0.229808
8.67	30.4418	765.901	3.92701	12.8061	31.2601	323.032	0.00563856	0.47229
6.57	25.2297	696.518	3.8414	13.5365	29.4476	361.165	-0.0416368	0.106087
6.58	23.6677	669.956	4.00304	14.3405	30.3976	351.255	0.0538463	0.318389
8.78	33.0224	812.992	4.0015	12.5097	28.6281	330.239	-0.0569112	-0.335417
8.61	28.5926	736.136	4.12747	13.4852	27.3382	341.267	0.00468495	0.348324
8.2	25.7385	699.536	3.74864	13.1733	28.2065	302.777	0.00556704	0.281886
8.71	31.2951	782.712	3.91371	12.6313	28.9027	281.59	-0.0294732	-0.138793
8.11	25.386	694.259	3.77491	13.2833	27.5715	305.664	0.0185896	0.0924509
8.8	32.9438	807.902	4.20811	13.1244	31.7149	316.236	-0.0402007	-0.485947
8.49	27.2753	717.727	4.12555	13.7807	27.2128	320.877	-0.00149451	0.0393407
8.48	27.8538	730.948	3.77839	12.947	32.2071	319.003	-0.0221537	-0.653754
13.77	50.489	1209.2	4.73508	11.8944	28.8055	362.638	-0.0121501	0.340663
8.66	30.4165	766.294	3.8104	12.4849	30.7091	333.51	0.016202	-0.168199
8.1	25.3864	694.351	3.81339	13.4839	31.6493	344.594	0.00692552	-0.352387
10.8	37.4371	890.895	3.83994	11.57	30.2484	296.19	0.0119763	0.537528
8.73	31.5947	786.063	3.96129	12.5923	27.9419	328.712	-0.0205776	0.344602
8.48	27.3269	723.83	4.06214	13.6674	29.4356	365.874	-0.0503531	0.117411
8.51	27.7266	724.95	4.01213	13.582	32.645	312.775	0.00141776	0.454982
11.05	39.3524	923.718	4.33602	12.2239	26.4661	324.965	0.0333247	0.183545
8.73	31.196	781.444	4.06874	12.9955	28.1871	297.074	-0.0486916	0.201712
11.2	42.5589	999.353	4.10515	11.3349	26.378	341.056	0.00641961	0.0552887
10.9	37.9484	896.226	4.33505	12.6695	31.6878	302.81	-0.0121573	0.138395
8.88	35.5623	849.158	4.28658	12.6714	27.4815	341.539	0.0169048	0.115078
6.53	24.8235	691.861	3.63822	13.2143	33.3278	326.92	-0.0295435	-0.329898
8.78	34.5461	837.06	3.75071	11.747	31.2223	322.734	0.00444581	0.269414
10.75	36.7935	873.626	4.20195	12.4218	29.6284	323.478	0.00770521	-0.0579766
11.13	40.5819	949.832	4.45339	12.4982	30.0969	330.479	-0.0094279	-0.489748
6.55	21.9518	652.058	3.74329	14.0847	30.2271	331.244	0.0267833	-0.0843587
8.74	32.3998	802.007	3.8492	12.2907	30.2744	325.805	-0.0343367	0.344649
11.3	43.6864	1018.81	4.67258	12.5849	29.9701	324.402	0.00199964	0.073758
10.73	36.5608	865.69	4.70049	13.4746	26.114	307.73	-0.0159608	0.102666
8.82	33.3056	810.393	4.14998	12.6744	27.2191	355.408	0.00618144	0.109947
8.79	34.5432	835.458	3.84122	11.934	30.3284	313.159	0.0190325	-0.21179
10.41	35.8325	859.548	4.1246	12.3165	28.2087	351.335	-0.0353229	-0.24422
6.55	19.8524	629.235	3.77352	14.7631	29.0669	336.112	0.00830975	0.976189
6.57	22.8607	662.695	3.8648	14.2131	31.3287	361.27	-0.00114934	-0.809339
8.38	26.9065	715.717	3.65358	12.7339	31.1695	327.615	0.0244769	-0.338232
6.54	21.9616	652.552	3.69009	13.9997	33.026	333.953	0.0278395	-0.475751
6.57	23.7507	673.144	3.84153	13.7483	26.9227	357.763	0.00958532	-0.0526658
8.45	27.2952	724.05	3.87089	13.1978	27.2768	283.539	-0.040048	-0.156501
8.41	26.8341	712.553	3.97201	13.5825	30.2686	320	0.00729566	0.271389
8.58	29.459	759.123	3.66202	12.3542	31.0872	315.827	-0.0516672	0.0821409
8.69	29.9861	756.642	4.18752	13.5183	30.7415	328.255	0.00287907	0.645129
8.58	28.7609	739.625	3.90626	13.0401	32.7837	355.458	0.0398554	0.321806
8.82	32.5975	798.591	4.37072	13.4841	29.6684	323.606	-0.0187975	0.57807
6.62	24.1005	677.081	4.27127	15.0354	28.8208	303.531	-0.0210413	0.0191007
8.61	30.0882	769.086	3.58641	11.8852	26.9849	339.896	-0.0475997	0.163975
6.55	24.4465	684.729	3.71841	13.3668	28.108	317.265	-0.014879	0.282332
8.49	27.8586	733.068	3.77292	12.8757	31.0086	351.562	-0.0402685	0.401319
8.42	27.5163	725.767	3.48138	12.1075	30.1497	354.881	0.0285574	-0.131046
8.36	26.3972	706.612	3.96693	13.5977	29.6161	355.31	0.00556981	0.320561
8.25	25.969	705.15	3.82805	13.4245	31.1018	326.605	-0.028586	0.0681457
8.54	28.2347	732.152	3.86021	12.9936	30.2365	311.355	0.0443937	-0.531776
13.05	44.2627	1039.74	4.28033	11.665	28.4651	315.93	-0.0148878	0.299044
8.73	30.859	770.396	4.13254	13.1028	26.28	290.796	0.00510333	-0.626821
6.59	23.9907	674.738	4.08542	14.647	32.6131	291.009	0.0124169	0.163409
6.58	23.8809	675.881	3.9072	13.9924	27.2637	314.205	-0.0122792	-0.107903
8.78	33.0898	809.442	4.06774	12.8153	34.2053	311.599	-0.0155793	0.584538
6.54	18.695	618.767	3.80457	15.1381	26.172	340.908	-0.0164324	-0.0257624
8.74	31.2336	777.805	4.08598	12.9135	27.3832	335.217	-0.00973976	-0.496609
8.46	27.7168	727.545	3.72107	12.877	35.7282	331.105	-0.00230023	-0.0767057
8.87	34.8326	835.391	4.32456	12.8979	27.2268	313.108	0.0236375	0.156695
10.65	36.2774	862.21	4.36093	12.8327	29.8002	350.881	-7.35354e-05	0.596687
8.59	28.3634	732.391	4.17377	13.7184	28.2883	320.312	0.00897844	0.0963661
11.07	40.5005	954.855	4.07382	11.7636	30.7073	291.139	-0.0268625	0.48711
8.51	28.1521	733.32	3.69827	12.5284	29.2793	357.464	0.0100056	-0.750135
8.36	26.8427	715.856	3.57569	12.5223	28.7777	288.2	0.0156041	0.342701
8.71	30.3222	762.347	4.26659	13.7326	32.4888	312.077	-0.0118766	-0.461999
10.73	36.9521	883.443	3.75057	11.296	27.3738	331.176	-0.00874783	0.145366
10.79	37.3773	890.73	4.09061	12.1908	30.3908	293.924	-0.045709	-0.777888
8.81	34.3483	831.293	4.02233	12.4323	31.0228	308.117	-0.00991246	-0.756956
6.55	21.1033	644.127	3.79008	14.5447	30.7498	294.731	-0.0114928	0.319891
10.94	38.3317	905.004	4.133	11.9497	27.6377	344.239	0.0115171	-0.0411873
6.5	18.6417	617.964	3.57152	14.5549	31.0721	369.176	0.00725128	0.236019
8.84	33.9327	823.013	4.23509	12.839	26.4071	305.103	-0.0254354	-0.381758
8.28	25.8094	699.162	4.46146	15.0743	28.7607	339.719	-0.0385868	-0.235322
8.79	33.1691	809.112	4.08145	12.7467	32.4078	343.578	-0.000461779	0.414155
8.83	34.5565	832.999	4.17465	12.8405	34.0685	304.26	-0.00654908	-0.326496
13.17	44.7565	1053.46	4.26403	11.6405	29.077	292.563	-0.023895	0.328501
8.46	27.145	718.798	4.03004	13.5606	26.8297	318.551	-0.0224539	0.446243
10.87	37.6746	890.726	4.22698	12.4259	33.3909	359.42	0.0145085	-0.429864
6.49	17.9042	609.917	3.64758	15.0142	28.6275	329.64	0.0174224	0.0911465
8.62	29.7674	758.032	3.73476	12.304	26.9964	321.613	-0.00671862	-0.0468087
8.83	34.1684	826.548	4.13423	12.6697	29.719	317.094	-0.00646083	0.546538
8.83	33.6729	815.159	4.28302	13.0564	29.2396	314.571	0.0325085	0.203981
11.02	39.0882	918.17	4.36689	12.4771	29.5273	328.54	-0.00117616	-0.0517113
6.53	24.3396	682.713	3.61846	13.2457	31.0982	275.949	-0.000398376	-0.374612
6.55	25.0096	692.637	3.73067	13.3962	31.736	314.542	-0.021997	0.0907883
8.63	29.6147	754.98	3.85963	12.6843	28.8903	348.639	-0.0114955	-0.03771
8.75	32.0345	791.034	3.95292	12.4835	28.4235	341.348	0.00617483	0.28243
8.68	29.9612	757.324	4.08719	13.2196	30.3814	364.043	-0.00296224	-0.119894
8.43	27.045	717.565	3.89319	13.2426	27.3518	316.903	-0.0130083	0.156461
8.45	27.18	718.011	3.94447	13.4613	30.4659	310.399	-0.00228994	-0.101832
8.7	30.0804	757.769	4.23038	13.6002	28.9021	287.537	0.00141731	0.389636
8.54	27.8694	728.596	4.16725	13.9659	31.9846	309.513	-0.0293269	0.153066
8.34	26.5615	711.205	3.68379	12.8664	31.4117	360.365	0.00608465	0.0933774
8.41	26.995	719.035	3.81133	13.1076	30.0409	348.818	-0.0266644	0.3179
6.58	24.3647	679.904	3.97699	14.0886	29.7702	360.159	0.0110566	0.148178
8.48	27.6888	728.465	3.78236	12.8702	29.0973	339.188	-0.0214115	-0.0102492
8.55	29.067	748.395	3.64241	12.3621	33.26	349.13	-0.00481249	0.382412
8.75	31.5993	782.528	4.12592	13.072	30.8586	336.647	0.000306636	-0.00365807
11.01	39.0844	920.787	4.31424	12.3731	29.4039	329.081	-0.0250456	0.0104372
6.54	21.047	642.568	3.70332	14.3002	31.4424	297.776	0.0125079	0.512683
8.25	26.0775	706.503	3.69197	13.1075	33.4378	306.899	-0.0157027	0.146037
8.55	28.1526	731.601	3.97954	13.325	30.5062	339.623	-0.00394039	0.088565
8.64	29.8583	759.962	3.86129	12.6789	28.9781	331.737	-0.0235666	-0.232843
8.76	32.0619	791.716	4.09537	12.8956	29.5909	329.946	-0.0146953	-0.507134
8.69	31.1996	778.55	3.84202	12.4767	32.8606	352.535	0.0118925	0.407592
8.52	28.098	733.442	3.84829	13.0711	31.7166	315.076	-0.018216	0.180797
8.56	28.9525	748.57	3.7221	12.4959	28.426	315.979	-0.0319979	-0.247406
8.9	35.0708	837.175	4.57732	13.4567	28.8254	343.17	0.0415348	-0.0052781
8.79	33.1056	808.15	4.05599	12.6711	30.4157	311.903	0.00265289	-0.197564
10.77	37.0692	881.207	4.0316	12.0491	31.7982	343.151	4.07563e-05	0.234249
6.58	24.879	686.954	3.96245	13.9353	29.3444	345.656	-0.000195368	0.622884
8.63	30.4638	769.745	3.60175	11.8768	27.8744	333.053	-0.00135555	-0.0793606
8.15	25.4408	693.386	3.95934	13.8112	31.0323	365.804	0.0270234	-0.16256
6.61	24.4348	678.348	4.2592	14.9238	30.4633	306.575	0.0397341	-0.037199
8.69	30.4158	763.938	4.00783	12.9013	30.4521	378.682	0.0315592	-0.0267804
6.58	22.4609	658.981	3.90621	14.3775	27.8665	319.976	-0.0141647	-0.0415611
8.82	33.1616	808.181	4.22032	12.9405	28.59	352.005	-0.00714872	0.170606
6.59	23.4191	668.103	4.03625	14.5935	31.0031	314.734	0.00541336	-0.26289
8.54	28.4118	735.856	3.8113	12.8512	30.1808	310.62	0.0199994	0.0879339
8.5	28.5016	741.086	3.47748	11.8883	26.9903	309.457	-0.000259462	0.127776
8.56	29.3676	754.215	3.52192	11.9514	29.0034	292.398	-0.0055923	-0.385481
8.26	25.9145	700.26	3.82959	13.3854	30.1328	308.771	0.0404825	0.0286301
8.37	26.9053	719.475	3.64626	12.76	30.6803	305.922	-0.0272465	-0.235779
8.7	31.4378	782.021	3.8341	12.4235	33.3212	344.259	0.0316457	-0.893014
8.69	30.5733	768.83	3.96004	12.7603	29.3543	366.268	-0.0120724	-0.270093
6.53	24.5453	683.276	3.66798	13.2756	33.2545	352.217	0.0543826	0.184756
8.85	33.9561	822.291	4.33029	13.1773	30.2705	329.572	-0.0220257	-0.258065
8.81	33.3682	812.567	4.17651	12.9679	31.9568	315.591	-0.0110276	-0.294704
10.9	38.1576	903.25	4.07797	11.918	29.4031	359.392	-0.0100611	0.291334
8.84	35.1325	843.285	4.12043	12.5566	32.4609	325.916	0.00508008	-0.87773
8.79	33.0751	807.456	4.05331	12.5914	30.2207	366.569	0.00794682	-0.000548111
6.54	23.3205	670.147	3.65529	13.4525	29.0643	340.925	-0.00543506	-0.79793
6.54	22.1609	656.488	3.63509	13.6267	27.4746	339.364	-0.0056695	-0.259793
8.82	35.0877	845.801	3.83405	11.631	25.6255	337.804	-0.00175763	-0.435228
11.3	43.3621	1009.99	4.78321	12.8289	30.4465	338.766	0.0375713	0.12872
8.68	30.2784	762.382	4.01933	13.0084	30.6384	353.559	0.00701942	0.39073
8.83	33.594	817.56	4.2206	12.9052	28.9603	348.767	-0.0274195	-0.151467
11.11	40.1505	939.351	4.48098	12.5614	27.9745	302.714	0.00621985	-0.402584
10.88	37.865	895.687	4.12498	12.0899	30.5658	359.506	0.00888061	0.478477
8.82	32.6784	799.041	4.43428	13.693	30.2582	284.135	-0.0150993	-0.0839107
8.48	27.5338	721.993	3.87532	13.1649	31.0615	335.382	0.0454167	-0.425685
8.59	29.0157	743.973	3.90308	13.0065	32.5337	341.837	0.0188259	-0.0371571
8.77	31.1633	773.136	4.40657	13.7912	28.6153	310.146	0.00164252	-0.229489
6.58	23.806	675.35	3.92678	14.0668	27.7928	331.786	-0.0183342	-0.48785
8.33	26.3247	706.841	3.84952	13.3439	30.7563	355.751	-0.00106894	-0.211687
8.78	31.952	787.441	4.23525	13.2872	30.8371	329.108	-0.00163668	-0.338217
8.7	30.7095	769.476	3.98912	12.8841	31.2055	347.21	0.00500823	-0.269926
10.94	38.7267	919.842	4.02423	11.7994	29.572	333.319	-0.0549598	0.206713
8.54	28.1006	730.277	3.97579	13.2692	29.2062	343.083	0.00513784	-0.238835
8.3	26.289	711.574	3.74533	13.0102	28.4433	363.633	-0.0435948	-0.406985
6.59	20.7984	642.411	4.02531	15.2968	30.7925	359.866	-0.0452934	0.586863
6.55	22.3155	659.214	3.72086	13.9189	29.4559	339.611	-0.0202017	-0.21334
8.74	31.8059	787.312	3.9604	12.55	28.6983	343.193	0.00219553	0.460412
10.96	38.508	907.528	4.258	12.3458	31.0779	344.148	-0.00212768	-0.0275632
11.24	43.1526	1010.86	4.31287	11.8429	29.6197	338.705	0.0173767	-0.0835443
8.53	28.1391	731.025	3.88392	13.1433	32.3416	309.998	0.0303671	0.347124
8	25.2972	691.937	4.07645	14.2785	32.8923	328.68	-0.00369764	-0.141612
8.38	26.6428	711.182	3.88938	13.3941	29.8829	324.431	-0.00497459	-0.709032
6.52	25.1181	695.106	3.54448	12.7959	30.6445	346.277	-0.0162728	0.230568
8.58	28.6206	737.958	4.0033	13.3708	33.5119	346.977	-0.000726255	0.233756
8.82	32.3323	791.469	4.44915	13.5632	27.2204	346.039	0.00475482	-0.301378
10.44	35.587	855.817	3.76242	11.5627	29.8084	338.987	0.0157234	-0.105782
8.84	34.2852	831.77	4.18005	12.7996	31.6625	356.448	-0.0442889	-0.402483
8.8	32.3411	794.222	4.28033	13.248	28.2085	323.619	-0.0106376	-0.0224348
8.85	34.3848	831.946	4.202	12.6076	26.8996	374.468	-0.03182	0.336258
6.58	24.7356	684.626	3.95558	14.0031	30.3599	320.125	0.0183186	0.106831
8.78	31.9678	787.594	4.22927	13.2002	29.8302	356.433	-0.000544308	0.231195
8.76	31.6987	784.998	4.13734	13.0665	30.3623	342.954	-0.00979076	0.399436
8.78	32.3819	795.011	4.09806	12.7074	27.7284	360.374	0.0197426	-0.0999542
8.77	33.3291	813.356	3.89927	12.2318	30.764	339.439	0.015753	-0.183817
8.6	28.9058	742.056	3.9553	13.0361	28.7682	348.409	0.00840371	-0.113216
8.75	31.9086	788.918	3.9925	12.6543	28.6096	310.332	-0.00163872	-0.131429
8.81	33.9327	821.173	4.11929	12.7473	33.5084	312.053	0.0436643	0.0448534
10.73	36.7261	872.782	4.17319	12.4138	30.7843	318.086	0.00295355	-0.477867
13.58	48.1626	1151	4.08111	10.7804	27.8335	343.966	0.014068	0.339405
8.67	29.4035	747.447	4.20572	13.5599	29.4443	379.297	0.00624853	0.133195
0	0	0	3.72176	14.1435	36.0631	303.246	0.0332959	0.445164
8.15	25.6027	699.933	3.47426	12.4214	28.1723	333.521	0.0108444	0.105268
8.77	32.91	806.195	3.98445	12.592	33.5799	339.449	-0.00492121	0.00626623
8.02	25.3146	694.511	3.91533	13.8294	31.6735	312.332	-0.0165883	-0.266897
13.7	49.8372	1196.35	4.38108	11.4259	32.4786	314.932	0.0123031	0.451565
8.65	30.3152	765.6	3.73912	12.2588	29.1713	351.478	0.00667864	-0.0533504
6.55	21.7955	650.956	3.70759	13.9546	27.9028	330.414	0.0086991	0.104594
8.78	33.3505	814.051	3.8909	12.1818	29.4911	334.171	0.00355147	0.0732424
10.77	37.0601	880.3	4.14988	12.3534	32.0994	325.627	-0.00803481	0.168283
11.21	42.0354	983.231	4.46361	12.2833	28.4248	330.492	-0.0182796	-0.149717
8.86	34.7585	835.409	4.27262	12.8648	29.1798	329.293	-0.00375547	0.400007
13.41	46.3013	1095.35	4.15061	11.2575	30.1556	297.926	0.000674047	-0.0244511
8.78	32.3273	793.149	4.16441	12.9764	30.03	345.195	0.0401113	0.231826
8.55	28.5911	738.424	3.81126	12.8952	33.6836	321.601	0.0244768	0.285116
8.56	28.1016	729.652	4.10397	13.5858	28.8627	346.926	-0.00268207	0.00656959
8.54	28.1143	730.65	3.87929	12.9719	27.6179	320.792	0.0288799	0.668083
8.8	33.1642	808.157	4.16884	12.9654	30.8665	293.606	0.00439097	-0.303949
10.73	37.0896	887.081	3.81302	11.6206	33.3626	332.007	-0.0250689	0.238723
8.43	27.1148	720.095	3.91748	13.4261	31.1187	323.745	-0.0297402	-0.419295
8.41	27.0602	717.605	3.74444	12.8816	28.9517	331.167	0.00337872	-0.521836
8.57	28.5364	739.965	3.97518	13.2714	31.2884	348.817	-0.0307248	0.211607
8.86	34.728	838.228	4.34695	13.1366	30.3768	313.747	-0.0477482	-0.339657
10.79	37.2059	883.676	4.04125	11.9531	27.3066	299.224	0.00331049	0.635344
8.43	27.4033	723.617	3.57431	12.248	25.3596	310.515	0.0126269	-0.0577007
8.81	33.4493	814.043	4.18082	13.0188	32.9285	287.592	-0.0100541	-0.2435
6.49	23.2595	671.181	3.31367	12.4108	27.3881	356.425	0.0160305	0.0303747
6.53	22.5264	659.808	3.63399	13.6183	29.6881	321.803	0.0174851	0.493805
11.03	39.3047	923.386	4.28945	12.2426	30.1128	358.141	0.0229921	-0.310907
6.51	18.7889	622.765	3.61622	14.6597	30.4298	364.802	-0.0351157	-0.111404
8.78	32.9674	805.868	4.04265	12.6645	31.1665	323.738	0.010233	0.725016
8.69	29.401	745.678	4.46149	14.3472	31.0942	314.822	0.00865824	0.226361
8.58	28.2076	733.356	4.2021	13.896	28.7975	301.588	-0.031756	-0.182597
8.84	33.3094	811.081	4.4127	13.4392	29.8108	350.315	-0.0285856	0.446202
8.87	34.9915	840.839	4.33146	13.0667	31.2742	315.79	-0.0227187	-0.769336
8.65	29.825	756.13	3.96022	12.9005	29.2096	350.121	-0.000284091	0.229664
8.48	27.2746	718.882	4.07226	13.6595	28.2285	342.628	-0.00993642	-0.483328
8.88	33.8502	815.142	4.6523	13.8441	28.4023	330.355	0.0287548	-0.710523
0	0	0	3.93424	11.3325	32.0954	404.528	0.0749558	0.338857
6.57	24.7306	685.567	3.8474	13.5556	26.4352	327.851	0.00415966	0.0326148
6.59	24.0208	675.168	4.0297	14.4361	33.2036	346.942	0.018845	-0.468377
8.6	28.4599	733.727	4.17519	13.6882	28.6021	338.42	0.010591	0.183814
8.75	30.8811	769.47	4.31196	13.6264	30.1613	341.943	0.00025017	0.328659
10.76	36.8207	873.568	4.28081	12.4824	27.5692	349.457	-0.00323132	0.102852
8.72	31.2598	778.008	3.96618	12.7032	30.633	349.097	0.0206626	0.117324
8.33	26.2207	706.144	4.09976	14.0871	32.4402	371.746	-0.0275088	-0.375995
6.58	24.408	682.37	3.95959	14.0827	30.9543	364.43	-0.0149016	-0.324215
8.7	30.6272	771.124	4.05024	13.0784	31.0457	341.103	-0.0332598	-0.067802
6.5	22.5237	665.072	3.37523	12.7914	27.3698	346.983	-0.0256811	0.0809125
11.19	42.6223	1002.29	4.07858	11.4755	31.7631	355.12	-0.0101564	-0.326732
8.34	26.2332	703.201	3.98805	13.6797	30.115	357.036	0.0426132	-0.29171
8.78	32.9781	806.088	4.02264	12.5759	31.3424	359.528	0.0132464	-0.14285
8.52	27.5294	720.831	4.15507	13.8687	29.6759	343.062	0.00470679	0.607838
10.8	37.0443	876.963	4.33786	12.7826	32.3727	318.273	0.0158737	0.299482
6.53	19.837	635.363	3.65424	14.419	28.3876	333.539	-0.0552118	-0.508835
0	0	0	4.18661	11.4328	28.7395	396.045	0.0189356	0.271578
8.64	29.7203	754.06	3.91661	12.8614	31.6296	355.959	0.0340499	0.45842
8.14	25.4762	694.725	3.99339	13.9469	29.9477	310.659	-0.00313691	0.130854
10.57	36.0868	864.618	3.8911	11.7943	29.1848	332.062	-0.00762839	-0.1077
8.7	31.7065	788.333	3.691	11.8657	27.411	336.784	0.0100888	-0.624342
8.81	34.858	840.519	3.90152	12.0263	31.0864	334.6	0.0200792	-0.450898
8.51	28.2979	735.854	3.63972	12.4314	30.1792	312.076	0.0177863	-0.563134
6.5	22.0741	656.298	3.42338	13.0699	28.1817	328.269	0.00929008	0.110711
12.9	43.7295	1028.51	4.12602	11.4765	31.599	312.435	0.0237081	-0.187449
10.41	35.6743	854.126	4.04987	12.2652	31.3136	340.172	0.00694772	0.197186
8.85	35.0402	842.496	4.18302	12.7309	31.2445	295.677	-0.0135118	0.314691
8.61	29.447	754.599	3.83574	12.6866	29.4862	350.423	-0.0293168	0.260284
8.57	28.1478	729.328	4.13597	13.6933	28.6978	305.161	0.0212443	0.136731
8.68	30.1888	760.264	4.04824	13.1059	30.8157	338.048	0.0279322	0.220895
8.83	33.9676	820.744	4.2611	13.0758	33.7933	335.548	0.0230679	-0.363698
6.57	23.3588	669.586	3.84865	13.9959	29.3261	345.051	-0.00950068	-0.726534
10.55	36.0432	867.605	3.63062	11.2795	31.0924	319.042	-0.00775241	-0.358487
6.59	21.9199	654.687	3.93552	14.6278	28.3869	335.686	-0.0366752	-0.174067
10.93	37.8424	890.43	4.55726	13.0858	30.5975	336.895	0.018167	0.346543
8.81	33.4715	816.539	4.09518	12.536	26.6104	340.441	-0.0264181	-0.0540105
8.35	26.6439	713.403	3.77451	13.1786	32.5533	318.659	-0.014745	0.22606
6.6	24.7404	686.065	4.04732	14.1428	27.8947	352.921	-0.0175993	-0.675119
11.26	43.7205	1023.32	4.41113	12.1387	34.1193	334.743	0.00215723	-0.593383
13.26	45.1575	1064.2	4.19999	11.443	29.5006	312.829	-0.0121854	-0.157591
8.36	26.6962	712.441	3.70857	12.8925	30.4181	336.123	0.0192559	-0.167434
6.57	22.7908	660.395	3.91161	14.377	31.0736	319.937	0.0398379	-0.158912
6.57	25.0911	690.383	3.90496	13.8044	31.8898	354.006	-0.00372763	-0.111332
8.75	32.4526	798.95	3.94912	12.5129	29.1349	288.634	-0.00633213	0.0971275
8.7	31.3012	782.491	3.82826	12.3476	28.7863	329.121	-0.0190969	-0.414965
6.56	22.3418	655.328	3.85136	14.3375	31.0833	304.218	0.0461155	0.00308683
8.53	27.636	723.499	4.20567	14.0096	29.9834	336.925	-0.0145149	0.0376759
6.57	24.4525	681.675	3.8572	13.7417	28.8603	325.493	0.0177435	-0.328369
8.8	34.2736	829.49	3.92243	12.0891	29.4703	345.183	0.0251391	-0.355509
8.75	33.9269	828.348	3.58112	11.3493	27.6034	301.633	-0.00204223	-0.137535
8.3	25.9571	699.217	4.19683	14.3911	29.9479	302.747	0.00366333	0.115443
8.33	26.2818	706.945	3.90197	13.3853	27.9967	364.495	-0.0128235	0.0144788
8.41	26.8185	718.702	4.00703	13.6011	28.4649	365.984	-0.0650194	0.156802
6.58	23.4587	667.593	3.96429	14.3051	29.7738	316.415	0.0567448	0.540758
8.6	28.9083	746.332	3.93222	12.9711	28.3628	363.824	-0.0374847	-0.288739
8.46	27.5807	725.422	3.70944	12.6201	27.5585	345.564	-0.00163016	-0.162104
8.7	30.7079	771.728	3.97147	12.7776	28.1023	325.352	-0.0200739	0.269577
8.41	26.9493	716.348	3.90742	13.424	30.6623	311.262	-0.0142485	-0.207059
8.6	28.6687	739.402	4.01425	13.1794	25.944	308.434	-0.0113865	-0.0717523
10.49	35.8212	855.392	4.17451	12.555	32.5917	352.157	0.00902875	0.360844
8.49	27.3926	718.953	4.14795	14.0249	33.9912	324.437	0.00812048	-0.151704
8.6	29.4774	753.655	3.7387	12.4491	28.477	301.762	-0.00702917	-0.235744
6.61	24.5564	682.519	4.14078	14.3494	26.1315	355.711	-0.0124642	-0.525976
8.8	32.1858	792.096	4.3267	13.4603	30.5834	338.886	-0.0186273	-0.0498306
8.66	30.1309	761.835	3.93839	12.9148	31.4664	312.994	-0.00752046	-0.149173
8.83	33.2127	809.669	4.33576	13.3597	33.5528	376.015	-0.0234399	-0.243709
6.61	23.3781	670.702	4.1001	14.6832	28.8944	360.826	-0.0362535	-0.154659
11.13	40.8829	957.986	4.29838	12.1873	33.9136	346.321	0.0349323	0.521167
8.17	25.6298	700.02	3.8644	13.6037	31.8158	337.261	-0.0261328	-0.186172
6.54	20.8104	639.96	3.69266	14.2964	30.6476	313.25	0.0130666	-0.328081
10.83	37.4003	887.079	4.05913	11.9109	28.2278	358.803	0.0121599	-0.113741
6.51	24.2368	682.351	3.46714	12.6996	29.979	378.044	0.00718085	-0.341453
8.72	30.3828	761.768	4.19433	13.2901	27.3543	341.589	0.0333237	0.0760503
8.49	27.9955	731.958	3.72952	12.7395	30.1403	307.76	-0.00774806	-0.138834
8.77	32.1002	794.685	4.12414	12.959	29.1574	331.532	-0.0399884	0.334112
8.8	34.3489	833.182	3.92514	12.1408	30.3397	349.688	-0.0186905	0.00894078
8.56	28.9079	744.715	3.71012	12.4906	29.9273	326.248	-0.000950054	-0.343492
8.82	34.2626	827.217	4.08884	12.5541	31.389	324.051	0.0464359	-0.338797
13.31	45.4461	1068.29	4.43594	11.8381	28.1452	325.84	-0.0231344	-0.39115
8.78	33.2432	812.568	3.95656	12.3297	29.1045	349.079	-0.0097651	0.423041
8.49	28.172	735.728	3.58412	12.2873	30.5898	359.046	-0.00543118	0.41179
8.55	28.3717	738.676	3.83128	12.789	27.5232	353.556	-0.0302355	-0.108744
8.68	30.9313	774.83	3.79381	12.3246	29.4326	333.153	0.00550749	-0.281484
8.71	30.4704	767.316	4.13733	13.2954	29.7195	325.001	-0.028215	0.103446
8.21	25.5961	694.374	4.19977	14.4267	29.77	342.683	0.0043189	0.19096
8.66	30.0005	758.183	4.00255	13.1068	33.1797	332.71	0.0148964	0.259342
6.58	24.3034	680.755	3.9585	14.15	31.257	331.443	-0.011269	-0.0340824
6.56	25.1883	693.88	3.80076	13.5238	33.1665	371.444	-0.0170109	-0.115634
8.66	29.7228	752.438	4.10743	13.4001	32.77	328.429	0.0371987	-0.278334
8.71	30.5414	766.643	4.08626	13.0696	28.0662	331.302	-0.0061874	0.285898
8.89	34.9452	840.459	4.49433	13.4729	31.9922	332.264	-0.0447622	-0.0436893
13.28	45.072	1054.45	4.63732	12.3339	30.1545	338.263	0.00922983	-0.0374997
16.07	53.4739	1315.47	4.55772	11.4148	30.7182	312.524	-0.00530394	0.531274
8.68	30.2107	762.929	4.04763	13.1345	29.3245	296.45	-0.0165528	-0.288872
8.68	30.1995	761.932	4.0415	13.062	29.6356	346.082	-0.00810992	0.0781413
8.65	30.4516	767.828	3.73799	12.248	29.4129	348.138	0.00452977	0.0992305
8.7	31.3494	784.733	3.81662	12.3846	31.1457	339.795	-0.030939	-0.499958
8.18	25.5653	695.775	3.99266	13.8805	29.6791	338.334	-0.00250042	0.070945
6.53	22.6593	662.116	3.56905	13.4057	30.0295	329.169	0.00942221	0.101751
10.81	37.2913	885.388	4.03516	11.9226	28.001	322.207	0.00246374	0.318475
8.57	28.2258	730.655	4.07112	13.4028	27.1536	332.443	0.0273666	-0.705194
6.48	20.1426	639.665	3.34403	13.4005	29.3903	338.761	-0.0398017	0.253137
8.81	32.956	803.685	4.25565	13.1761	30.9737	320.19	0.00759904	-0.00669927
11.23	43.6692	1027.05	4.09023	11.3633	30.6756	339.335	0.00263365	-0.0394235
18.6	57.8623	1501.72	4.41289	10.6719	28.1512	314.151	0.0194485	-0.188831
10.95	38.4008	905.91	4.171	12.1341	29.4921	305.323	0.0384516	-0.102226
8.52	28.3674	736.885	3.63887	12.3292	29.3481	364.171	0.0146564	-0.342515
8.86	35.2606	846.507	4.22962	12.825	33.1163	327.147	-0.0190814	0.0961688
11.09	40.3868	951.403	4.23502	12.0195	28.1116	316.325	-0.0464579	-0.317318
8.84	34.0861	823.423	4.31952	13.2236	32.2179	294.521	-0.00832136	-0.00287215
8.73	31.183	776.984	4.05789	12.9873	30.3604	318.549	-0.00559024	-0.231005
10.81	37.2845	885.293	4.24869	12.4064	27.5829	322.063	-0.0275886	0.214886
8.5	28.1903	734.132	3.54707	12.0563	27.4193	342.004	0.0498248	-0.192286
8.81	32.3052	792.772	4.43016	13.7152	32.4318	365.506	-0.0139986	0.346693
8.17	25.5711	697.398	3.60398	12.7882	29.2876	337.8	0.0428146	0.299231
8.8	32.6422	799.97	4.26241	13.2187	28.9709	301.166	-0.0160374	-0.395155
6.58	25.1332	692.028	3.96391	13.8514	27.6199	325.439	-0.019731	-0.104765
8.64	28.6691	735.192	4.39773	14.2344	28.5119	321.764	0.00989583	0.0380386
8.88	35.6555	851.974	4.27262	12.557	27.1616	386.027	-0.0083523	0.133773
8.63	30.0992	762.455	3.72782	12.388	32.2679	330.848	0.00538796	0.0419112
8.84	33.1774	805.218	4.46386	13.6034	31.3308	345.126	0.0289093	0.299554
8.81	34.135	826.46	3.92955	12.0032	26.7496	342.796	0.0443915	0.526698
6.56	22.9593	664.939	3.74989	13.7982	28.5256	333.955	-0.00307604	0.289309
6.58	23.7089	672.062	3.93303	14.1391	29.8565	354.095	0.0114165	-0.560051
8.68	30.7731	772.294	3.79941	12.2967	27.3482	326.007	0.00306636	0.46461
8.74	30.477	762.238	4.31009	13.6121	28.4926	337.082	0.0381664	-0.215932
8.76	31.0801	774.34	4.33961	13.5835	27.9204	340.735	-0.0211576	-0.158234
8.72	31.6614	787.572	3.86613	12.4227	29.3822	311.588	-0.0146609	0.166968
6.51	19.0747	622.141	3.58887	14.4476	29.456	337.516	0.0113019	0.317561
6.52	23.6186	675.68	3.53549	13.1138	31.3355	349.759	-0.0128174	-0.105833
8.75	31.9536	792.674	3.95621	12.495	28.1297	356.138	-0.0282984	-0.12706
8.23	25.7048	696.352	4.10276	14.1463	29.2764	320.62	0.00903322	0.300926
8.84	32.7803	803.45	4.46295	13.6221	27.9823	326.039	-0.0472861	0.136313
8.41	26.6792	709.02	4.02186	13.6364	26.627	284.642	0.0424885	-0.416377
8.16	25.5087	694.709	3.95425	13.8115	29.8433	316.572	0.0132738	-0.0523991
8.81	34.6419	836.488	3.91666	12.074	29.9658	327.089	0.010376	0.133913
11.15	42.3846	1001.17	3.78974	10.821	29.772	340.431	0.0159814	0.179923
10.91	37.9048	893.522	4.38482	12.6703	28.3814	297.633	0.00992651	0.321398
8.53	27.7405	723.121	4.13928	13.841	31.7496	333.477	0.0365327	0.450919
8.8	32.8326	802.433	4.20867	13.0802	32.22	362.999	-0.00308889	0.419267
8.64	28.9392	740.099	4.26006	13.9475	32.4006	327.64	0.014455	0.363656
8.45	27.6217	726.159	3.65846	12.6169	31.3176	334.423	0.0105005	-0.00435627
10.79	37.189	882.811	4.12872	12.2664	31.8662	336.417	-0.00497919	-0.0135685
8.26	26.1114	705.673	3.63171	12.8024	30.5301	353.366	0.00136612	-0.1882
8.77	31.4338	778.075	4.32242	13.5743	30.9096	340.859	0.00517115	-0.191548
8.84	33.6118	814.648	4.30097	13.1146	29.888	345.538	-0.00141285	0.19675
8.45	27.3825	722.344	3.68259	12.463	25.1293	346.104	0.00809229	0.242696
6.52	21.6161	649.814	3.52598	13.495	30.2068	372.567	0.0217157	-0.0502782
8.71	31.2367	780.93	3.90259	12.5942	30.5163	334.078	-0.0208732	-0.151475
10.67	36.5162	870.163	4.2924	12.7547	32.0356	336.656	-0.0294216	0.0800504
8.21	25.6272	696.113	3.94853	13.679	27.386	313.157	0.0182596	-0.0228875
8.65	29.5336	750.409	4.08305	13.3321	31.5041	351.058	0.0103018	0.184382
6.54	24.6591	685.858	3.69475	13.3182	31.855	353.05	0.0076789	-0.0798913
8.37	26.8611	715.734	3.58277	12.5079	30.0594	343.358	0.0224068	-0.0418455
11.12	40.4307	947.565	4.45878	12.5818	33.4232	382.623	-0.021869	-0.427947
8.73	31.1146	775.458	4.10374	13.1409	31.37	319.18	-0.0046387	-0.102768
10.89	38.3012	909.359	3.78077	11.2918	30.1346	320.856	0.019642	0.197836
8.75	31.4257	777.984	4.16542	13.2591	34.1095	324.46	0.0621504	0.619275
6.49	19.1389	623.752	3.47498	14.0961	28.8702	301.021	0.00471593	-0.3528
10.96	38.4212	905.493	4.3941	12.6187	27.5435	289.373	-0.0174441	-0.085436
8.48	27.3906	722.625	4.03152	13.5927	29.2953	335.161	-0.0265584	0.100344
8.26	25.8688	698.935	3.9946	13.8985	32.3713	322.682	0.0237975	-0.448662
8.77	31.9165	788.735	4.15194	13.0392	27.9039	297.516	-0.0137941	-0.0863362
6.55	21.8157	652.879	3.73183	14.1759	32.0884	324.295	-0.0144481	-0.117005
6.56	20.6101	638.409	3.83573	14.8514	33.0279	331.882	-0.0117273	0.235275
8.62	29.283	746.572	3.97715	13.1037	30.9641	319.529	0.0493976	0.0330089
8.67	29.3024	744.999	4.27118	13.6991	28.1332	362.395	0.0229824	-0.248895
8.21	25.7719	699.551	3.75618	13.2734	32.4607	329.415	0.0212267	0.0197522
8.41	26.8109	711.61	3.86821	13.2323	29.0817	325.864	0.0565985	0.290182
8.68	30.0732	758.037	4.14659	13.4869	34.7967	340.061	0.0152851	-0.204493
8.35	26.6066	710.782	3.72319	12.9838	31.0917	315.273	0.0318452	0.326284
8.56	28.3357	733.775	3.90457	12.9426	27.2511	348.715	0.0200236	-0.0331843
6.6	23.7804	671.372	4.15845	14.8235	31.204	330.509	0.017935	-0.247606
8.37	26.6603	711.127	3.73461	12.9165	27.5375	289.572	0.0370942	-0.677283
6.62	22.6652	657.535	4.20375	15.0412	25.7707	328.012	0.0206458	-0.229458
6.55	23.1551	666.896	3.72327	13.6896	30.1964	363.522	0.0087321	0.413002
8.45	27.3364	719.562	3.81858	13.0568	31.0271	331.181	0.0497027	-0.2732
6.52	24.7812	687.42	3.6102	13.0858	33.254	344.53	0.0330658	-0.0844102
8.82	32.6571	801.039	4.34703	13.3904	29.4134	342.523	-0.0327994	-0.0977119
8.47	27.4206	721.89	3.81333	12.8964	26.846	336.327	0.00560472	0.207482
6.55	23.1768	666.334	3.76679	13.8394	30.5246	333.19	0.0279428	0.308246
8.33	26.6415	713.973	3.51598	12.3207	28.3763	351.756	-0.000172261	-0.0679063
8.7	31.261	779.6	3.83333	12.3962	30.9264	346.679	0.011816	0.0600059
6.58	24.6979	684.538	3.95189	14.0132	29.9674	308.451	0.00468087	-0.0491587
10.89	37.8814	895.679	4.14807	12.1161	30.54	375.353	0.012057	0.172607
8.33	26.3604	707.267	3.70869	12.8471	27.6274	337.444	0.0357877	0.125933
6.57	24.5973	685.912	3.8693	13.8261	30.6271	324.196	-0.0184843	0.248032
0	0	0	3.14215	12.7569	33.8695	323.427	0.00893623	-0.151462
8.57	28.5717	740.299	3.93033	13.1356	29.8771	320.432	-0.0257522	-0.152927
0	0	0	3.94806	13.2549	33.1953	398.1	-0.0176352	-0.290786
8.7	31.638	786.878	3.73984	12.0874	29.7758	337.599	0.00361383	-0.435614
8.41	26.5377	707.655	4.25564	14.3223	28.0277	324.782	-0.0113351	-0.020388
8.67	30.7126	771.377	3.80925	12.4454	30.3628	323.343	-5.07292e-05	-0.117173
8.73	31.0709	774.209	4.05709	12.8744	28.6917	360.483	0.0141197	-0.918465
10.76	36.8191	874.096	4.17171	12.4257	31.8715	298.618	0.0412151	-0.0132505
10.64	36.5055	876.888	3.88668	11.6977	28.7014	364.55	-0.0511245	-0.269031
8.71	30.1148	761.558	4.19811	13.3353	26.7504	360.097	-0.0328729	-0.294055
8.86	35.433	847.524	4.22476	12.6996	31.1015	330.112	0.0204708	-0.18118
6.6	23.6011	672.6	4.02452	14.3626	26.3169	310.111	-0.0229985	-0.37661
6.54	23.3235	671.437	3.67792	13.5727	29.9996	327.326	-0.0180511	0.0362633
11.17	41.0146	959.039	4.49279	12.391	26.9799	335.832	-0.01166	-0.0698345
13.2	44.6973	1051.19	4.22444	11.5003	30.4322	354.103	0.0144924	-0.265163
8.81	35.1971	848.184	3.86378	11.9411	31.0391	305.691	-0.00571401	-0.728577
10.86	37.7015	892.461	4.12625	12.1468	31.6329	360.6	0.00979745	0.120418
8.42	27.5838	727.446	3.47231	12.1522	31.989	341.837	0.0103955	0.218074
10.85	37.5967	889.747	4.29937	12.6204	31.9197	323.651	-0.014372	-0.0168722
0	0	0	4.30663	13.58	31.9789	288.356	0.00687393	-1.02296
10.44	35.6714	857.849	3.77432	11.6144	30.0884	328.731	-0.0028611	0.345717
8.81	33.1268	809.543	4.23511	13.1016	29.8477	309.883	-0.0276807	0.399918
8.83	34.2505	827.129	4.12905	12.6395	29.987	318.477	0.0107454	-0.280804
8.75	30.8163	767.845	4.34091	13.7976	33.6407	344.87	0.021828	0.262754
8.83	35.5911	854.153	3.96925	12.1262	30.8383	304.855	-0.00521447	-0.472137
8.77	32.2541	793.298	4.06081	12.7727	30.6722	345.036	0.0228836	-0.0718438
8.66	29.2282	744.002	4.27599	13.8331	29.6862	332.437	0.0212199	-0.0220215
8.72	31.6699	785.463	3.86443	12.3701	28.7131	306.15	0.0287677	-0.695004
8.73	31.3245	782.516	4.03457	12.9201	30.4126	325.303	-0.0356296	-0.181406
10.96	38.5791	909.764	4.18335	12.1092	29.2134	340.464	-0.00148057	-0.186349
8.5	28.2717	736.335	3.63023	12.3627	28.4017	316.553	-0.00257188	0.138086
8.78	32.0631	789.484	4.22854	13.1994	30.0964	352.514	-0.0042465	-0.0967095
8.52	27.7054	724.317	4.08596	13.7065	30.2767	320.078	-0.00357095	-0.293001
8.77	32.5	799.147	4.05197	12.833	33.1898	320.277	-0.00984599	0.0752697
8.65	29.687	752.937	4.00258	13.1269	30.2152	284.91	0.0306607	0.206013
8.63	29.7402	756.788	3.82543	12.6366	28.6197	293.056	-0.00579061	0.397785
8.66	31.6531	790.405	3.53462	11.6449	29.9518	300.34	-0.00670146	-0.250422
8.38	26.61	710.068	3.885	13.3742	30.2437	339.252	0.00944651	0.161243
6.49	22.8352	666.056	3.34147	12.7458	30.5044	309.558	0.0124097	-0.442104
6.55	22.5672	658.218	3.75966	13.8875	28.6884	338.76	0.0547239	-0.315098
6.61	24.0641	675.263	4.13078	14.5509	28.2141	346.813	0.00517573	-0.156646
6.51	24.5718	686.828	3.45296	12.6212	29.6784	341.677	0.00617223	-0.110645
6.57	24.611	684.45	3.89429	13.9231	31.2317	304.529	-0.00450424	0.0954322
8.43	26.8894	712.37	4.01032	13.6251	30.6863	357.634	0.029031	-0.187708
8.87	34.7723	833.371	4.41262	13.2033	30.334	330.693	0.0331063	0.297345
8.78	32.9989	806.407	4.00101	12.4305	27.7519	324.529	0.020969	-0.429365
6.58	24.5331	687.94	3.89753	13.8854	28.6051	313.843	-0.0496939	-0.0314172
8.57	29.5509	757.064	3.55222	12.0016	29.99	317.075	-0.00931628	0.0414031
8.53	28.0629	731.08	3.90664	13.1425	29.4294	321.248	-0.00598219	-0.311825
8.73	32.6962	804.731	3.69992	11.8669	31.0557	330.12	0.0209968	0.393329
8.58	29.0287	745.813	3.71822	12.3381	26.2787	325.356	0.0161303	0.499402
8.54	28.2514	733.487	3.87606	13.0659	30.4406	311.921	0.0021139	-0.0269495
8.83	35.505	852.45	3.91029	11.9267	30.9251	361.343	0.0128399	0.647506
8.83	34.5796	836.541	4.04936	12.3989	29.6663	333.245	-0.0251138	-0.03447
8.66	30.168	761.984	3.90046	12.7267	29.2715	324.318	0.000206296	0.431962
8.73	31.1885	776.87	3.99858	12.6715	26.7061	334.094	0.0018842	-0.215668
8.47	27.4016	720.399	3.92356	13.3208	29.4571	305.156	0.0204703	-0.307427
8.68	30.314	766.293	4.03171	13.0934	31.4369	346.26	-0.0316227	0.430174
6.56	24.1794	680.88	3.74679	13.497	28.0206	320.991	-0.0125028	0.321834
8.39	26.5855	707.869	4.05635	13.8828	32.0527	332.416	0.0309543	0.406208
11.15	41.4551	971.91	4.22301	11.9004	30.7359	325.165	0.0196207	-0.150029
8.85	35.2236	844.217	4.15106	12.5096	29.7881	332.103	0.0267696	-0.165182
8.76	31.2739	776.916	4.20472	13.2095	27.6695	332.264	-0.003958	0.152425
8.58	28.411	733.66	4.00777	13.2271	28.3572	350.314	0.0348339	0.164114
8.37	26.5256	711.883	4.01286	13.7326	29.2111	333.973	-0.0362298	0.553086
6.51	20.1394	634.506	3.51126	13.8064	27.3744	342.658	-0.00375639	-0.0101475
11.07	40.449	954.741	4.03347	11.6115	30.3611	343.972	-0.0343629	0.340094
10.7	36.6542	873.152	4.01614	12.0799	33.0266	359.249	0.00905822	0.353974
11.13	41.1075	964.012	4.21975	12.0011	31.8273	307.358	0.00324357	0.952785
8.74	30.6312	769.812	4.33197	13.8335	31.2141	304.528	-0.0443078	-0.0267303
8.57	29.3155	750.21	3.61479	12.1197	29.7227	339.504	0.0525698	-0.153194
11.09	39.4487	922.608	4.6955	13.0784	27.9257	335.568	-0.00622064	0.439161
8.86	34.6495	836.093	4.33905	13.0968	30.8236	346.674	-0.0390212	-0.244495
8.66	31.2283	782.301	3.59692	11.8532	31.8229	352.965	-0.00319758	-0.330132
8.81	32.1729	789.909	4.48658	13.9051	31.4068	311.913	-0.010484	0.234403
8.82	32.9809	804.499	4.27372	13.0539	28.0362	363.796	-0.00671721	-0.2371
11.11	40.6458	954.156	4.22821	11.9817	29.3276	323.968	-0.00880355	-0.346577
8.8	34.1383	826.754	3.96822	12.3861	34.3388	321.714	0.018636	-0.314009
8.67	29.6256	754.983	4.23893	13.7567	31.431	338.175	-0.042588	-0.0471988
6.52	21.4101	648.207	3.51752	13.5212	29.1622	356.346	0.00078781	0.452103
10.77	37.0163	879.634	4.33031	12.7068	30.3196	344.922	-0.0336404	-0.493176
8.3	26.0756	703.646	3.90434	13.4232	26.3496	320.033	-0.00829617	-0.284923
10.93	38.3949	907.286	4.05914	11.9194	30.6713	312.345	0.0308874	-0.16247
11.21	43.2839	1019.8	4.00611	11.2834	31.6272	288.254	0.0438087	-0.0968894
8.84	35.1426	843.431	4.07565	12.2868	28.921	350.894	0.0309844	0.145795
6.53	24.0573	684.606	3.54578	12.9952	28.4724	330.48	-0.0466251	-0.351312
6.54	24.8172	688.111	3.67149	13.1296	28.4575	336.628	0.00442001	0.0395241
6.61	22.5926	656.806	4.17883	15.1154	28.6409	331.068	0.027078	0.602908
6.56	24.6072	684.311	3.79252	13.5933	31.3711	342.503	0.0122564	-0.0178929
8.73	31.2311	777.615	4.02585	12.8112	28.8023	343.076	-0.00118268	0.443886
8.53	27.8205	725.625	4.06036	13.6462	32.663	349.103	0.00793445	-0.303533
6.58	24.0185	675.296	3.96631	14.1549	29.2968	330.663	0.0249275	0.0395249
8.82	35.0257	846.486	3.92511	12.015	28.3876	324.02	-0.0291976	0.118591
8.52	28.1827	736.389	3.7643	12.7012	28.8375	357.95	-0.0278851	0.162015
8.02	25.2238	692.946	3.6817	13.1464	30.0801	309.642	0.0195038	0.183759
8.4	26.9332	715.817	3.73621	12.8986	28.9603	319.041	0.0080593	0.415412
6.57	24.7289	685.187	3.8813	13.6575	26.234	313.81	0.00822891	-0.353708
10.69	36.3468	862.764	4.3927	12.9955	33.2509	333.868	0.0412955	0.189942
8.61	28.5909	735.836	4.14842	13.6144	29.0139	334.312	0.0120806	0.395176
11.18	43.3986	1026.63	3.77227	10.7715	32.7733	344.342	0.00508214	0.174195
6.55	22.5314	659.527	3.74792	14.0255	30.8221	288.619	0.00308199	0.0320554
6.56	22.714	662.989	3.80407	14.092	31.0909	351.028	-0.0164898	0.103876
8.62	29.2634	750.489	3.95365	13.0423	29.0035	315.429	-0.0272525	-0.154437
10.37	35.5604	852.537	3.98769	12.194	33.1301	323.482	0.0226716	0.162657
6.59	24.5569	685.419	3.99827	14.1704	29.8012	326.672	-0.0284076	0.677499
10.84	37.8089	899.898	3.96694	11.7633	29.2671	331.62	-0.0333938	0.259518
8.64	29.7016	753.464	3.93894	12.9626	32.8435	344.843	0.0401051	0.438158
8.75	32.461	798.76	3.93177	12.5258	32.4944	320.823	-0.00175409	-0.149656
8.78	31.8143	784.093	4.28674	13.3617	28.7821	318.959	0.0222537	0.570067
6.54	21.7215	650.894	3.6339	13.8254	29.8632	336.919	0.00169952	-0.176314
13.55	47.6983	1132.07	4.32185	11.4783	32.1231	345.912	-0.00881513	-0.438169
6.55	24.3567	680.938	3.77033	13.5057	29.5205	357.493	0.0224359	-0.109706
8.26	26.0094	705.865	3.82325	13.3174	28.4316	325.642	-0.0300291	0.629447
6.56	25.1612	692.13	3.7967	13.4367	29.986	351.13	-0.00405462	-0.0766183
8.8	32.0259	786.916	4.39374	13.6741	31.7375	332.987	0.012379	0.00773996
8.62	29.6637	754.892	3.82441	12.6115	28.4296	311.365	0.000253744	-0.529468
8.05	25.3103	695.276	3.59647	12.889	29.4632	309.754	0.00340266	0.324383
10.63	36.3369	870.278	3.80036	11.544	28.502	319.865	-0.00452255	-0.309677
8.87	35.52	848.832	4.26487	12.7779	30.2881	319.021	0.00712668	0.1813
11.09	40.9995	965.627	3.95337	11.4603	33.9734	331.262	0.00407831	0.52543
11.11	40.6011	952.457	4.22748	11.9557	29.3854	335.456	0.014062	-0.0692381
10.58	36.0213	859.092	4.1712	12.4488	29.7539	332.391	0.0139174	0.300433
8.47	27.7332	728.81	3.74047	12.7849	30.8523	358.833	-0.0144664	0.16648
6.58	24.2153	680.518	3.98058	14.2257	30.6611	327.574	-0.0215775	-0.26696
10.74	36.8439	877.328	3.95517	11.9334	33.6057	335.142	0.0379882	-0.299337
11.06	39.3683	922.685	4.46248	12.5671	27.2821	301.317	0.0465877	0.328188
8.64	29.4597	749.65	4.01698	13.2038	32.2311	344.302	0.0175482	0.478729
6.6	24.9023	688.527	4.06389	14.1144	27.3013	360.147	-0.023369	-0.831082
8.59	28.5268	735.203	4.03973	13.3295	28.8231	333.282	0.0323225	0.114959
8.74	31.5887	785.65	4.02792	12.7508	26.682	297.244	-0.0249474	-0.38143
6.61	23.5829	671.181	4.15225	14.9132	31.9764	323.635	-0.0170763	0.265689
8.23	25.6206	695.476	3.88689	13.3549	26.4145	375.945	0.0471424	-0.356786
6.58	23.9499	676.561	3.92141	14.0815	28.7613	307.157	-0.0106725	0.0554357
10.91	38.2328	906.493	4.0306	11.7565	26.9273	326.225	-0.0223335	0.418372
8.77	33.175	811.971	3.93992	12.3911	30.855	325.431	-0.0134704	-0.58863
10.81	37.1465	879.339	4.30427	12.6585	30.8376	304.494	0.0223001	-0.0460859
8.39	26.46	705.945	4.04047	13.6412	25.3601	306.54	0.0372607	-0.0633732
8.83	34.7929	837.684	4.07266	12.4698	31.1487	314.006	0.00713972	-0.422483
8.69	30.8876	773.469	3.83318	12.4078	30.3772	372.165	0.0139177	-0.30379
10.74	37.1479	888.546	3.79101	11.5453	32.9879	341.474	-0.0253726	0.444239
8.81	34.2583	830.503	3.99025	12.2671	28.5964	329.716	-0.0159959	-0.247448
11.2	41.4721	968.621	4.54249	12.3564	25.9882	352.508	-0.0108095	0.183717
6.53	21.4759	650.814	3.60885	13.8965	31.4811	324.396	-0.0240473	-0.0106349
8.75	31.8815	787.156	4.08213	12.9202	30.8073	323.281	0.0174622	0.102595
8.67	29.1096	741.455	4.37969	14.1042	29.0189	323.915	0.0249696	0.67575
6.59	24.6473	686.222	3.99975	14.1244	30.4233	365.408	-0.0261933	-0.0819804
11.08	39.9142	935.485	4.37255	12.3137	27.4991	318.534	0.00141064	0.110062
8.52	28.2728	738.037	3.72899	12.6559	29.3376	322.833	-0.0276534	-0.446073
8.77	31.9742	789.529	4.18522	13.1767	31.0675	329.997	-0.0146174	-0.552935
8.75	32.7977	805.166	3.83433	12.1253	29.4049	335.348	0.00515044	0.272825
6.53	24.1604	681.514	3.62638	13.2951	31.5536	306.153	-0.0112645	-0.249768
6.52	21.9173	656.172	3.52562	13.5357	31.1504	313.176	-0.0207535	-0.455834
8.57	29.0219	747.314	3.66073	12.2463	28.1025	354.897	-0.00549549	-0.369147
8.48	27.1948	716.036	4.14956	13.984	30.6707	316.978	0.0146173	-0.23098
8.71	31.478	782.896	3.82611	12.279	28.9998	340.616	0.0200728	-0.680551
8.4	27.2292	723.171	3.60374	12.5638	32.3278	364.467	-0.0160817	0.277114
8.63	29.1701	744.989	4.09462	13.4483	31.7781	345.845	0.00480692	-0.253374
6.54	21.0413	641.985	3.72662	14.29	29.7877	322.008	0.0231029	0.392718
8.64	28.5684	734.06	4.37403	14.116	27.1545	337.932	0.000205107	-0.210432
8.51	27.8601	729.772	3.91582	13.1577	27.5204	312.257	-0.0225537	-0.300199
8.74	31.4995	784.035	4.0525	12.8836	28.0316	295.813	-0.0246597	0.201772
6.53	22.0905	657.617	3.61986	13.7467	30.6958	319.965	-0.0218381	0.0931912
8.7	32.3263	801.763	3.63151	11.7918	29.2262	278.852	-0.0190617	-0.44899
10.68	36.4714	872.284	3.76183	11.4488	30.0676	322.901	0.0511118	-0.0599213
10.95	38.5963	910.386	4.18678	12.2226	31.2216	309.052	-0.00293144	-0.39461
8.71	31.4848	785.551	3.91196	12.6699	34.1921	344.751	-0.0277675	-0.484471
10.62	36.2558	865.161	4.08961	12.3735	33.7316	316.316	-0.00420862	-0.531571
8.47	27.2136	721.403	4.15611	14.0408	31.7501	346.037	-0.0487909	0.372838
8.5	27.7004	724.634	3.83496	12.9395	29.0723	353.866	0.0443447	0.337832
6.57	21.1395	645.252	3.85446	14.5679	26.9414	321.31	-0.025283	-0.370625
8.26	26.0874	705.542	3.59933	12.6707	28.1815	327.495	0.00254496	-0.265058
8.72	31.1618	778.853	3.99125	12.767	29.2765	345.382	-0.0212164	0.150986
8.67	28.9866	741.913	4.44508	14.3012	28.9502	341.004	-0.0228669	0.156147
8.68	32.0005	795.065	3.53992	11.5508	28.1585	289.63	0.0116715	0.0235513
8.46	27.0796	714.763	4.08191	13.8564	31.3006	308.287	0.0202391	-0.00922364
10.99	38.8607	914.137	4.30352	12.4297	31.4917	325.873	0.00645414	-0.125361
8.84	35.4939	850.591	4.05585	12.266	29.4572	321.421	0.00845075	-0.159006
10.87	37.5673	888.875	4.44446	12.7166	25.4562	313.147	-0.0296335	0.678953
10.95	38.3359	904.096	4.43671	12.7776	30.3571	331.358	-0.0274741	-0.357782
8.56	28.7828	740.783	3.8338	12.9386	34.135	304.863	0.0324646	0.141615
8.48	27.8607	732.624	3.72416	12.7047	28.5043	315.074	-0.0315016	0.508238
8.6	29.6533	759.721	3.67541	12.2941	30.0339	330.442	-0.0322783	-0.15817
8.84	33.6064	817.611	4.34312	13.2108	29.2979	350.283	-0.0377717	-0.135421
6.49	21.3938	652.213	3.35511	13.1491	30.4491	316.28	-0.0259387	0.391759
8.3	26.2878	709.299	3.79913	13.2551	29.2635	298.29	-0.02457	0.455202
6.61	24.2547	678.531	4.20242	14.7384	28.526	337.555	-0.012661	-0.234962
8.84	32.635	797.544	4.53159	13.8565	30.5512	351.622	-0.0162445	-0.0893246
10.79	36.9745	875.421	4.3537	12.7064	29.1049	330.516	0.0141027	-0.143328
8.8	33.8927	822.598	3.94116	12.1957	28.5651	318.04	0.0204018	-0.0371598
6.54	22.3349	658.099	3.63676	13.7117	29.8052	302.65	-0.000308455	-0.391354
8.76	31.3504	777.184	4.2214	13.2788	29.1456	333.627	0.0200078	0.218359
6.52	24.2431	682.944	3.55846	13.0403	29.1026	286.196	-0.0087518	0.293899
10.78	36.7516	868.435	4.6471	13.4105	29.6142	345.564	0.00253676	-0.312484
8.49	27.6746	726.039	3.84797	13.0271	28.1558	316.737	-0.00467891	0.881186
8.63	29.7153	755.006	3.81553	12.5416	28.5526	329.971	0.0267792	-0.386971
13.49	47.2369	1126.64	3.97717	10.8726	31.9928	276.881	0.0179845	0.416887
6.51	22.5409	661.094	3.47742	13.151	30.04	342.414	0.0194114	0.236329
8.72	30.1779	762.558	4.30011	13.6355	27.6032	352.758	-0.0409981	0.0178052
8.79	32.0021	786.847	4.29219	13.2833	28.0433	334.002	0.0311546	0.131235
8.35	26.2847	704.65	3.99154	13.6548	28.8093	352.156	0.0141316	0.362804
8.78	33.1864	809.714	4.01459	12.6068	32.0917	306.571	0.0132084	0.157888
8.76	30.6458	767.876	4.52485	14.3456	32.6185	305.24	-0.0381843	-0.447257
6.57	24.8497	687.379	3.85874	13.6281	27.8562	325.861	-0.00243428	-0.453899
8.2	25.7406	701.276	3.70936	13.0216	28.3291	349.864	-0.0124886	-0.232849
8.5	27.278	718.695	4.27405	14.3	30.8697	336.861	-0.0211766	-0.227113
8.37	26.426	708.073	4.01606	13.6806	28.9178	375.556	-0.0137575	-0.222721
6.49	23.7671	677.259	3.36372	12.5713	31.0464	353.261	0.012529	-0.400561
11.12	40.7712	958.256	4.23253	11.9217	28.7229	355.393	-0.0264638	0.178894
8.75	32.4617	798.834	3.85748	12.165	28.6449	357.552	0.0186832	0.0646806
6.56	21.3681	646.013	3.74455	14.1159	26.5692	339.595	0.00141571	0.0226985
10.97	38.8454	915.455	4.18879	12.1978	30.9976	300.909	-0.00103063	0.402949
11.02	39.0086	916.992	4.54019	12.9198	30.1438	324.578	-0.029906	0.0069199
8.87	33.8603	816.984	4.50316	13.5177	28.3793	325.375	0.001808	0.111793
8.84	33.6704	813.779	4.39465	13.3728	31.4218	317.683	0.0560749	-0.183568
8.86	34.3648	827.356	4.39794	13.368	33.12	307.805	-0.00400867	-0.257995
8.64	29.574	751.968	3.95866	12.8792	27.4545	338.338	0.00980481	-0.0648707
8.68	30.315	766.246	3.90981	12.6136	25.567	304.182	-0.0212512	0.05052
8.49	27.6642	724.462	3.88812	13.1933	31.1681	335.551	0.0199192	-0.0132034
8.77	31.8872	788.216	4.16559	13.0819	30.0613	353.538	-0.0145134	0.153091
8.78	32.2489	798.708	4.11589	12.87	28.3281	347.562	-0.0561686	-0.230809
8.46	26.7295	709.32	4.44145	14.8757	30.1379	307.801	-0.0136051	-0.22794
8.85	33.4508	810.944	4.43871	13.4861	29.729	328.835	-0.00371059	0.416391
8.77	32.2818	796.897	4.08415	12.7577	27.9937	346.193	-0.0290422	0.152352
0	0	0	4.83245	12.1877	30.4993	312.139	-0.00467942	0.425172
6.53	24.8478	691.863	3.58348	13.0136	31.6103	325.631	-0.0219666	0.467745
8.21	25.8928	705.373	3.71568	13.1706	33.3058	354.432	-0.0306738	0.0760325
6.56	24.3541	681.946	3.79749	13.6769	30.8123	327.34	-0.00497592	-0.345662
8.29	25.8639	697.6	4.12823	14.1665	29.919	334.408	0.0331435	-0.0765107
10.55	36.0864	864.121	4.10734	12.4017	31.8114	321.549	-0.0299492	-0.5713
13.16	44.6283	1046.48	4.40937	12.0188	31.9795	304.25	-0.00439628	0.103548
8.84	34.979	843.097	4.08811	12.4267	28.5661	305.532	-0.0224002	0.204031
8.7	31.0187	776.65	3.89763	12.6257	29.9256	308.534	-0.0125745	0.218614
8.26	25.9162	701.361	3.99192	13.8611	30.4596	312.959	-0.0112271	-0.135484
8.46	27.3141	719.542	3.93395	13.4539	32.2913	307.524	0.00705297	-0.215352
8.65	29.5444	752.845	4.03226	13.0229	25.7083	325.425	-0.016171	0.655946
6.58	24.938	687.514	3.95591	13.9068	28.8403	325.222	0.00560235	0.340408
8.83	33.5145	814.483	4.22381	12.9218	29.4053	355.41	-0.0103893	-0.369791
8.58	28.0575	726.917	4.24882	13.9887	28.9587	317.026	0.0322321	-0.101444
8.84	33.7542	817.561	4.30902	13.1694	30.066	308.986	-0.00637246	0.385927
11	39.0585	920.021	4.30431	12.3901	29.6837	308.694	-0.0208296	0.303153
8.61	28.7182	738.79	4.0722	13.288	27.0353	356.277	-0.00306037	0.138684
6.54	21.4557	652.116	3.68964	14.1635	30.8571	300.755	-0.0448681	0.430007
8.73	30.9327	773.727	4.11497	13.0664	27.9897	337.788	-0.0183985	0.161273
10.81	37.4185	888.415	4.09998	12.2515	35.4447	348.308	-0.0109445	-0.078356
11.04	39.9732	942.724	4.02916	11.6851	32.1155	355.45	-0.0148294	0.122528
8.59	28.7336	739.294	4.01496	13.2655	28.5891	314.071	0.000101592	-0.139579
8.84	34.7523	836.187	4.14187	12.6292	31.4288	328.777	0.00724693	0.41606
8.84	34.995	841.693	4.09883	12.4937	31.0017	324.622	-0.00548942	-0.00653195
11.14	40.9132	957.87	4.3927	12.3452	30.0103	313.183	-0.00753334	0.485931
13.02	44.2593	1043.36	4.13913	11.4531	31.703	346.397	-0.0320312	0.597338
8.78	32.671	803.768	4.0773	12.7357	28.7616	328.929	-0.0320076	-0.121762
8.78	33.3099	812.594	3.92712	12.3036	30.6802	331.322	0.0222035	0.0357784
13.41	46.3035	1103.56	3.86871	10.6367	32.2357	353.095	0.046303	-0.247291
6.59	25.1888	690.01	4.04549	14.1611	31.4139	336.968	0.0100816	0.0756325
6.5	23.438	674.65	3.36592	12.6188	27.5218	295.989	-0.0111753	-0.82129
8.77	31.3974	779.126	4.25901	13.3026	27.0172	327.355	-0.0118971	-0.158147
8.24	25.801	698.99	3.93991	13.6941	28.8549	305.774	0.00244845	0.0976641
8.73	31.0904	776.041	4.09419	13.0921	31.4646	352.616	-0.0137497	0.029281
8.57	28.4009	734.187	4.01418	13.396	30.6862	307.504	0.0145635	-0.161386
11.03	39.1663	922.887	4.51951	12.8445	29.8354	336.699	-0.0577103	0.295885
6.54	20.5044	641.542	3.69179	14.3902	29.5529	313.676	-0.0468154	-0.452785
8.7	30.7469	770.923	4.00561	12.9618	31.3822	322.467	-0.00777282	0.518224
8.67	30.8003	773.139	3.78444	12.3678	31.0113	342.293	-0.000788419	0.00603392
11	38.8376	913.111	4.32646	12.4094	30.4151	346.559	0.0261719	0.236641
13.64	48.7995	1165.37	4.2876	11.2035	28.9228	332.155	0.00397416	-0.570654
6.59	25.0035	687.319	4.08249	14.3164	31.3982	326.93	0.0121763	-0.0110833
10.53	35.8921	855.468	4.2837	12.765	29.8688	305.955	0.0132577	-0.25734
8.71	31.6119	788.037	3.8532	12.4672	32.2316	333.108	-0.0259017	-0.108492
8.43	27.0565	718.828	3.95237	13.5146	29.0274	282.862	-0.0278929	-0.00444896
10.93	38.8156	920.981	3.87241	11.4324	28.9729	314.915	-0.0219689	0.281105
12.9	43.8128	1029.16	4.19351	11.5331	29.405	324.027	0.0147243	0.163927
0	0	0	3.62699	15.7061	31.5773	354.098	0.015961	0.0688482
6.44	18.813	621.372	3.25818	13.5401	31.5824	338.255	0.0218882	-0.111238
8.6	28.7872	745.154	3.97855	13.0553	27.0543	365.738	-0.0478293	0.0144549
10.87	37.6393	890.067	4.19764	12.3509	30.1487	282.219	0.0321282	-0.251345
8.81	35.6356	863.318	3.79394	11.7489	31.2082	322.238	-0.0650008	0.482132
10.63	36.2389	862.418	4.26427	12.7079	32.1684	340.152	0.00225063	0.476444
8.81	35.0167	848.216	3.82461	11.7562	27.4271	319.627	-0.0346492	0.440756
8.74	31.3162	779.285	4.14308	13.148	31.2027	367.087	-0.0153653	-0.462997
10.98	38.8682	916.079	4.1464	12.0323	30.3459	336.152	0.00521463	-0.0992476
11.17	42.4548	998.443	4.053	11.5089	33.2086	303.939	0.0235835	0.459132
8.81	34.3319	829.738	3.9929	12.2713	30.5245	354.189	0.025558	0.0428446
8.49	27.7867	726.789	3.85521	13.1179	30.3797	291.101	0.0122751	0.767974
6.52	21.192	644.407	3.60237	13.9758	32.5987	293.389	0.0295905	0.0185392
8.76	33.8009	826.055	3.70702	11.7072	30.4001	351.144	-0.018031	-0.375461
10.79	37.0001	877.469	4.19691	12.4222	31.7888	331.721	0.0338524	-0.0398853
6.55	24.2857	682.058	3.74763	13.5425	30.5624	335.156	-0.0106588	-0.119861
8.69	29.7695	752.098	4.24148	13.5731	27.6591	318.138	0.0321174	0.201917
6.57	21.3046	644.846	3.90607	14.7579	29.6469	325.507	-0.00371054	0.384173
0	0	0	5.09078	13.8978	32.6915	283.392	-0.0154965	0.0901324
8.76	32.7492	807.932	3.91272	12.3864	29.8191	320.2	-0.0422712	0.00795482
8.85	35.2222	845.604	4.0802	12.1477	24.9797	333.163	-0.00406443	0.121337
8.54	28.5908	742.16	3.70867	12.5381	29.6731	334.998	-0.0208439	-0.364991
8.14	25.5422	698.595	3.54577	12.6172	26.3416	288.51	0.00747793	0.0576165
0	0	0	4.86105	13.0512	30.9012	343.988	-0.00444113	-0.54096
8.63	28.6826	736.047	4.31067	14.1347	30.904	285.181	0.0160252	0.112168
6.59	22.0625	653.02	4.01691	14.8486	28.6166	309.357	-0.00709104	-0.145949
8.85	32.6323	795.786	4.60342	13.934	27.5474	325.818	-0.00496742	-0.595671
8.43	27.0571	716.118	3.86547	13.152	28.7775	356.001	0.0153876	-0.242406
6.57	25.0101	691.355	3.90144	13.7519	28.7616	329.655	-0.0236871	-0.135051
8.71	31.2015	777.462	3.92455	12.5521	29.7583	373.421	0.0180034	-0.163662
8.64	29.1525	746.962	4.21961	13.8156	31.9074	331.09	-0.0313388	0.206854
8.13	25.4777	695.857	3.73409	13.3159	33.7445	322.377	0.019478	-0.338715
6.58	23.2817	667.839	3.92806	14.2196	28.9383	348.717	-0.00546507	0.567628
6.59	23.8157	675.108	4.03235	14.5906	34.9603	316.85	-0.0195336	-0.425394
10.96	38.6697	912.367	4.11244	11.9245	29.1754	346.737	0.00713362	-0.210856
0	0	0	3.77161	12.6142	30.4197	324.745	0.0193034	-1.00949
6.53	20.0885	632.088	3.70024	14.5854	31.6567	289.14	0.0154072	-0.402464
6.59	21.5509	647.474	4.0097	15.0286	30.1995	312.516	-0.00891624	0.0110748
8.61	28.9859	743.275	3.95376	13.0206	27.3329	304.253	0.0100815	0.142682
11.22	42.2694	988.645	4.46123	12.2691	30.0485	362.199	-0.0162636	0.534117
8.72	30.5448	764.225	4.17446	13.2233	27.4485	331.86	0.0438768	0.00799395
8.83	33.5623	814.096	4.251	13.0709	31.4096	328.077	0.00698365	0.246566
8.36	26.7217	713.192	3.72786	13.0053	32.2786	335.008	0.00161558	0.379069
13.53	47.2234	1118.85	4.32249	11.4522	30.3415	341.114	0.0222746	-0.531255
6.59	21.6766	647.35	3.96411	14.6702	25.4561	293.887	0.0296969	0.0600348
8.73	31.1192	776.311	4.08302	12.9533	28.048	338.031	-0.0119033	0.0871869
8.25	25.7518	696.768	4.16839	14.3871	32.8082	355.922	0.00234009	-0.0568913
6.54	23.0802	666.108	3.68856	13.6161	29.7403	341.916	0.0129911	-0.202827
8.6	28.8061	741.534	4.00202	13.1975	27.6867	309.828	-0.0101201	0.356093
8.78	31.7472	782.958	4.35315	13.6283	31.7611	337.395	0.000739935	0.0686181
8.25	25.9039	704.279	4.07163	14.1328	32.0482	329.257	-0.0487852	-0.105353
8.45	27.3588	722.865	3.82266	13.1152	29.9065	296.907	-0.015711	-0.266803
8.8	33.0178	805.564	4.1227	12.8022	31.1329	353.026	0.0235326	-0.145209
6.59	24.0209	677.742	4.02489	14.3301	28.0233	309.253	-0.0223071	-0.42882
6.57	24.1104	676.518	3.92992	14.1231	32.025	318.703	0.0333354	0.115747
11.03	39.6701	935.302	4.21277	12.1814	31.2077	295.692	-0.0325665	0.0462312
8.72	31.839	788.44	3.8612	12.3915	31.5282	336.568	0.0245637	0.0985925
6.58	23.1207	665.415	3.90608	14.2642	30.2825	328.597	0.00309829	-0.363887
6.57	24.3443	683.283	3.82966	13.6027	27.9767	386.385	-0.0241852	-0.765394
8.55	28.7155	741.178	3.76575	12.7472	33.6171	341.18	0.006439	-0.13492
6.52	23.761	679.139	3.51751	12.9495	28.6848	354.218	-0.0280063	-0.259162
8.62	29.0547	744.368	4.08479	13.4431	31.5673	350.47	-0.00768623	0.791032
8.84	34.3123	830.647	4.23628	12.8814	29.7301	335.706	-0.0339115	0.124011
8.31	26.4572	710.555	3.60612	12.7436	30.5575	279.046	0.00897258	0.338963
8.85	35.4077	848.493	4.11428	12.4643	30.6354	315.324	0.00201295	-0.395083
8.72	30.3066	759.833	4.2604	13.5956	29.9416	318.36	0.0463746	-0.575996
8.49	27.2848	722.683	4.23702	14.2454	32.2538	358.81	-0.0586005	0.156809
8.67	30.1453	762.92	4.01021	13.0336	28.5507	294.309	-0.0225504	0.124152
8.78	32.522	797.483	4.15711	13.0517	31.5635	305.557	-0.000349258	0.168271
11.18	41.6609	974.357	4.38962	12.2841	31.7569	321.671	0.00215021	0.206946
8.29	26.4484	714.795	3.49706	12.4328	30.859	331.553	-0.0282449	0.45483
8.51	27.7672	727.07	3.98644	13.4543	31.1393	332.174	-0.0142433	-0.571179
8.8	33.3105	810.64	4.0926	12.6285	28.0301	307.614	0.0315729	0.227284
6.49	19.9926	632.937	3.42705	13.6258	28.8981	356.693	0.00791433	-0.681524
8.43	26.9531	713.44	4.02382	13.7693	32.1052	291.578	0.0211352	-0.14231
6.5	21.9138	654.23	3.46767	13.384	31.0602	277.49	0.00743198	0.00188774
8.81	32.9575	803.928	4.22961	13.0552	29.1958	320.979	0.00455048	0.46471
8.58	28.7645	740.949	3.81	12.5946	27.1105	365.147	0.016724	0.139656
6.59	24.6723	683.14	4.06051	14.2478	28.6301	321.817	0.0155748	0.654648
8.29	26.0658	703.249	3.93034	13.613	29.9871	339.315	-0.00677329	-0.515591
8.68	30.8082	772.751	3.81305	12.356	27.8447	318.417	0.00132705	-0.323481
8.86	35.2968	845.588	4.23288	12.7411	31.0025	339.824	-0.00363452	0.16683
8.76	32.2274	798.885	3.96642	12.3867	25.4421	336.995	-0.0468049	-0.251127
8.75	30.7033	767.549	4.4457	14.135	33.1262	306.002	-0.0178145	-0.0460062
8.65	29.7326	754.006	3.974	13.0365	31.553	330.25	0.0241888	0.125069
8.44	27.1162	716.526	3.87422	13.235	30.9117	349.685	0.0317443	0.190441
13.63	48.7848	1162.83	4.49344	11.6496	28.8886	345.511	-0.0662809	0.821158
8.77	33.4703	819.709	3.81233	11.9892	29.3247	336.734	-0.0247115	0.330102
11.2	43.2092	1020.39	3.99258	11.244	30.2115	323.21	-0.0424574	0.108845
10.89	37.8738	895.2	4.17503	12.1719	29.5253	347.906	0.0167166	0.0865689
8.56	28.4581	736.366	3.93476	13.211	31.3964	310.222	-0.00334515	-0.0388998
8.67	30.2346	762.149	3.89021	12.6294	28.8877	341.859	0.0339864	0.369691
10.94	38.6647	913.844	4.03509	11.862	30.7884	311.066	-0.00371114	0.225696
10.4	35.5802	852.727	3.99159	12.161	31.8358	327.828	0.0247261	0.154753
11.12	40.6536	952.913	4.39364	12.4165	30.3794	299.565	-0.0183139	-0.338826
13.19	44.6832	1055.54	3.9703	10.9921	30.4479	340.856	0.0109198	0.150437
8.62	29.9214	760.074	3.70504	12.3342	30.6572	315.613	0.00289885	-0.193059
10.46	35.8507	855.895	4.28403	12.7941	28.7795	274.213	-0.0090476	0.0598394
6.57	24.2565	678.931	3.91362	13.9674	29.9733	341.521	0.0143902	0.36488
10.76	36.8305	874.657	4.1464	12.2333	28.8393	332.306	0.0304202	-0.168457
6.59	23.5703	672.586	3.9889	14.3289	28.8452	345.07	-0.0233877	-0.151453
8.55	28.6748	742.344	3.76727	12.7001	31.2624	351.472	-0.0153629	0.261057
10.89	37.8744	895.444	4.14824	12.1108	28.2858	311.03	0.0243095	-0.136024
10.73	36.8556	877.805	4.01267	11.9839	28.0064	289.436	-0.00754371	-0.580227
6.49	22.3102	660.795	3.36127	12.8623	28.4626	322.24	-0.00790736	0.0273211
0	0	0	4.03756	11.9549	30.3471	314.398	0.0835453	0.395373
8.2	25.6323	697.643	4.00371	13.8018	26.2729	311.112	-0.0140234	0.0841987
10.5	35.9657	862.48	4.0588	12.2999	31.6139	322.934	-0.0296985	0.0501616
6.53	23.967	679.739	3.62124	13.3253	32.4043	329.1	-0.0162613	-0.1531
8.31	26.1343	702.82	4.00013	13.7971	29.7452	315.333	0.0070688	-0.344498
0	0	0	4.90901	13.1766	29.855	316.304	0.0187741	-0.242269
8.75	32.2253	794.3	3.93421	12.4614	29.7409	334.828	0.0116352	0.0340197
8.78	33.3913	813.969	3.91082	12.215	29.4286	323.378	0.0322475	0.794006
8.8	33.533	815.811	4.01942	12.4733	30.8654	359.451	0.00439535	-0.0491692
6.54	23.8723	680.752	3.64464	13.3848	30.4911	320.81	-0.0396059	-0.204927
8.7	30.8164	771.229	3.97306	12.7443	28.7534	344.859	0.00374574	-0.422698
11.2	42.6616	1002.02	4.22282	11.8242	31.2727	312.442	-0.0232908	-0.0851485
8.73	31.3802	781.767	4.01706	12.8907	33.0015	361.456	-0.0170082	0.256902
8.65	29.2458	745.948	4.2327	13.7833	31.2609	340.001	-0.00796837	-0.216476
8.75	31.6227	783.643	4.16954	13.2433	31.3204	297.184	-0.0104709	0.155095
8.58	28.7672	740.086	3.90322	12.9959	29.535	310.388	0.0249916	-0.0832583
10.65	36.3449	867.366	4.04126	12.0524	28.0563	334.666	-0.00468325	0.292447
10.85	37.7895	896.371	3.96873	11.8105	30.4845	312.757	-0.000137058	0.182198
11.03	39.8138	940.094	4.13667	12.0039	32.7174	330.791	-0.042115	-0.124864
6.56	21.5775	650.114	3.8009	14.4504	32.0553	322.17	-0.0187363	0.018292
8.86	35.1702	844.007	4.21185	12.7132	29.3474	298.66	-0.00976289	-0.39753
8.28	25.8502	697.944	4.18206	14.3533	31.1134	353.285	0.00121157	-0.124616
15.62	50.7536	1225.36	4.36286	11.1776	29.178	339.664	-0.0011084	0.151304
8.57	28.8153	745.411	3.81886	12.8079	31.3692	361.423	-0.0293675	0.565384
6.6	25.132	688.11	4.19879	14.6361	31.9542	310.266	0.0172047	0.131294
8.58	28.0011	726.143	4.29536	14.1342	29.9606	342.895	0.0169131	-0.288622
8.29	26.0196	701.448	3.96088	13.6848	30.1368	350.509	0.0115495	0.42611
8.7	31.0938	776.815	3.85868	12.4627	29.2997	325.794	0.00382187	-0.235648
6.6	23.0621	665.606	4.11403	14.9902	33.2236	315.673	-0.0222449	-0.346187
8.65	29.4018	751.467	4.1298	13.4797	28.3404	286.854	-0.0317735	0.0065678
8.84	33.0954	804.743	4.46402	13.6405	31.3783	346.447	-0.00426495	-0.237012
13.04	43.9899	1035.54	4.1007	11.3096	27.3573	272.026	0.028071	-0.0266849
6.54	24.1671	678.271	3.6935	13.3491	29.5712	332.805	0.0522358	0.220775
8.74	31.9659	791.352	3.92092	12.3826	27.7601	353.918	-0.00919423	0.445208
8.7	30.748	769.656	3.97125	12.7461	27.8233	312.177	0.0258295	0.341197
8.87	35.5448	851.02	4.31196	12.9349	30.528	299.993	-0.0216448	-0.259302
8.78	32.9304	805.071	4.05403	12.6845	30.3666	315.655	0.00731486	-0.344054
6.52	22.2743	658.261	3.50024	13.273	29.687	350.028	0.00337264	0.463978
8.76	31.9514	788.541	4.05165	12.7774	29.1011	324.062	0.0161007	0.128978
10.97	39.1994	927.746	3.97577	11.6758	31.0198	319.144	-0.0236967	0.0724417
8.74	30.9772	771.235	4.26483	13.6095	34.9583	354.434	0.0112354	0.189916
8.61	28.6951	737.577	4.16229	13.7097	29.4532	291.633	0.000436082	-0.494449
8.58	28.7071	739.435	3.86419	12.8419	29.6552	365.123	0.0278932	0.657003
8.18	25.7878	702.329	3.52101	12.6404	32.5933	340.516	0.00423483	-0.425097
8.36	26.6994	713.926	3.76615	13.0677	29.6173	313.519	-0.0123943	0.545634
6.57	20.7238	637.745	3.85697	14.7203	28.9464	345.359	0.0187171	-0.526669
8.6	29.6474	756.947	3.69507	12.3241	30.926	358.283	-0.00876885	0.202604
8.75	32.6003	801.181	3.88034	12.3573	32.5565	334.388	0.0129865	0.293476
11.01	39.0649	919.082	4.22471	12.078	28.4871	351.592	0.0208343	0.44929
8.74	30.9527	772.724	4.20473	13.3798	29.1332	297.524	-0.0119005	0.229806
8.79	33.1494	809.317	4.03287	12.6034	32.1477	364.605	-0.00179934	-0.277307
11.16	40.9363	956.854	4.5024	12.3854	26.3038	334.578	-0.00754496	-0.029899
8.76	34.6405	840.205	3.60901	11.4593	33.1671	291.396	0.0353732	-0.104368
8.63	29.4654	751.945	3.90192	12.7895	28.1537	345.441	-0.00794302	0.127354
8.44	26.9618	716.222	4.09086	13.8327	29.9376	358.613	-0.0274586	-0.325463
6.51	24.6222	688.096	3.5076	12.8408	31.1854	317.184	-0.00795993	-0.190915
6.56	20.7814	638.985	3.83782	14.7224	29.9678	319.018	0.00379451	0.0154293
6.54	23.1328	667.057	3.68266	13.6397	29.3067	290.044	0.00616544	0.312563
8.16	25.6088	698.241	3.77675	13.354	31.027	318.334	-0.00375157	0.162106
8.8	35.3588	852.345	3.76249	11.5878	29.1074	335.837	-0.00526527	-0.0527031
11.15	40.7858	953.315	4.48812	12.5814	30.6408	308.654	0.00975911	-0.711846
6.48	19.9071	632.882	3.4243	13.789	31.1947	293.072	-0.00509643	-0.437726
8.33	26.3849	710.203	3.82061	13.1973	29.1105	367.998	-0.0235901	0.282975
8.76	32.9104	806.358	3.89318	12.3355	32.5401	340.521	0.0103313	0.384744
8.76	32.536	799.11	3.95557	12.4903	30.7927	334.961	0.021397	-0.586549
8.57	29.0727	748.531	3.66366	12.2134	26.9065	342.937	-0.0103294	-0.352101
6.53	24.4919	689.622	3.53637	12.8268	27.5534	336.873	-0.0403703	0.501261
10.76	36.9943	880.079	3.98531	11.8604	28.5503	326.262	0.0096123	0.407788
6.57	23.5201	669.32	3.88633	14.0532	29.6409	335.376	0.0387212	0.299826
10.55	35.9155	861.465	3.8044	11.5796	27.7494	309.312	0.0167157	-0.156487
6.6	25.0863	689.171	4.14023	14.3867	30.6424	376.096	-0.00910299	0.122938
8.1	25.3728	693.673	3.82848	13.5306	30.3735	298.808	0.0241165	0.63275
6.5	22.0236	659.329	3.41644	13.2669	33.763	301.839	-0.0296185	-0.287169
0	0	0	3.62973	12.7668	36.098	309.499	0.0206398	0.228241
8.69	31.4544	786.662	3.75464	12.2663	33.3639	345.95	-0.025695	-0.0933375
8.81	33.2732	809.488	4.17006	12.9022	31.9539	352.064	0.022752	0.0992456
6.55	21.266	643.924	3.77564	14.4582	34.1637	344.941	0.0340344	-0.073758
10.72	36.6821	872.211	4.14363	12.3294	30.9532	340.781	0.00480275	0.226744
6.56	24.7251	685.936	3.79476	13.4333	27.2663	340.087	0.00402154	0.165177
10.44	35.7691	861.435	3.82755	11.714	30.3997	359.587	-0.0279485	0.0436962
8.68	29.981	758.739	4.07617	13.1901	28.3788	312.032	-0.0127978	0.0229016
8.89	34.3117	823.971	4.55153	13.4217	26.8031	351.806	0.0243429	-0.033598
8.78	33.513	816.634	3.90757	12.1786	29.3275	342.72	0.005696	0.238761
8.79	32.4818	798.284	4.15621	12.9307	29.8049	369.436	-0.0164468	0.244319
6.56	20.0271	630.829	3.84499	14.9548	30.1412	346.922	0.00210872	0.318006
8.85	33.9537	819.554	4.36455	13.2567	29.5675	291.978	0.0184176	-0.120065
8.76	31.327	777.286	4.1683	13.0409	26.1207	322.096	0.013708	-0.760213
8.74	32.5908	805.582	3.78227	12.032	29.0293	344.63	-0.030994	-0.042053
8.61	28.6931	736.862	4.12533	13.5485	30.127	342.237	0.0367636	0.0418777
8.67	28.9223	738.248	4.47994	14.4089	29.0373	321.364	0.0141729	-0.250522
11.14	41.7519	982.744	4.07246	11.5653	30.8709	334.339	-0.0224467	-0.130733
8.34	26.2967	705.685	4.048	13.8929	29.6135	317.371	-0.00847422	0.00991374
8.25	25.9103	701.29	3.81277	13.2636	28.0084	330.964	0.00380429	0.0113918
8.33	26.556	711.128	3.55734	12.4663	29.6566	349.047	0.0422506	0.172232
8.7	30.4297	765.392	4.12342	13.2913	30.2161	312.126	-0.0142231	-0.382621
8.75	32.019	792.354	4.04907	12.8737	31.6811	321.011	-0.0223682	0.108939
8.74	32.8146	806.571	3.72187	11.7551	26.7895	331.299	0.00763209	-0.336203
8.83	33.9918	822.331	4.17278	12.7976	30.4653	323.882	0.00147391	-0.0568655
11.07	40.1268	943.341	4.13517	11.8882	31.552	335.566	0.00820117	0.131732
8.41	26.9007	713.481	3.8788	13.2968	30.8008	340.896	0.0321273	-0.563585
11.21	43.141	1014.54	4.17483	11.6723	32.2656	336.956	-0.0279409	-0.19078
8.72	30.2227	758.963	4.32859	13.8785	31.4154	297.616	0.0105602	-0.647713
8.6	28.9769	745.809	3.96793	13.196	31.5171	327.187	-0.0241682	-0.100244
8.11	25.4256	696.119	3.60085	12.8937	30.6158	310.593	0.0260079	0.162102
8.45	27.4041	721.864	3.70271	12.5671	26.6358	349.676	0.0307269	0.088922
8.84	34.9639	839.468	4.12701	12.4888	30.1076	336.014	0.0402691	-0.0677168
6.55	25.1076	693.142	3.6868	13.1017	28.5557	352.61	-0.0128206	-0.615043
8.67	29.6854	753.944	4.15371	13.4877	31.0363	348.2	-0.0156008	0.119285
8.79	32.6749	800.806	4.11675	12.7811	28.2491	335.872	-0.00483359	0.647368
8.78	32.4672	796.361	4.11233	12.8978	30.9197	318.962	0.0276293	0.135929
6.57	23.2577	667.193	3.81935	13.8909	28.3823	341.935	0.0159792	0.205553
8.33	26.1988	703.698	4.01943	13.8502	29.7834	306.932	0.00215644	0.188227
6.56	22.6508	659.824	3.80595	14.0868	30.9643	346.355	0.0255947	-0.0441442
8.8	34.0855	830.882	3.88838	12.0633	28.4184	329.613	-0.0382821	-0.219872
10.74	36.8674	876.573	4.205	12.4876	31.9583	341.531	-0.015338	-0.194162
13.35	45.7415	1077.55	4.35291	11.5152	26.3115	348.244	-0.0266832	0.0176615
8.85	34.8537	836.877	4.21002	12.7993	32.7963	324.385	0.03103	-0.476905
11.14	41.4887	976.45	4.17344	11.8326	31.089	333.344	-0.0383764	0.25765
8.16	25.5366	695.371	4.04073	14.0581	29.6584	307.09	-0.00495948	0.345509
8.66	30.0014	759.477	3.9972	13.0756	31.1282	313.132	-0.00907837	-0.415193
10.9	38.2469	906.455	3.90511	11.6217	31.7502	320.855	0.020765	-0.280251
8.51	28.0287	732.268	3.80215	12.9063	30.9041	342.5	-0.0126417	-0.285686
11.11	42.0231	996.278	3.60656	10.4943	31.7336	374.322	0.0095914	0.0125765
6.52	22.5875	663.751	3.55782	13.4638	32.114	334.025	-0.0195907	0.00130015
8.69	30.4917	765.757	4.02701	13.0562	31.9088	332.742	0.00275648	0.482017
13.37	45.672	1079.94	4.10506	11.032	27.1291	334.949	0.0364883	-0.565806
8.42	27.1443	721.447	3.79375	13.0962	31.664	336.955	-0.0281205	0.204087
6.56	23.2641	669.121	3.74672	13.6935	28.8268	360.804	-0.00816426	0.297737
8.49	27.2167	715.562	4.24997	14.2975	32.8081	320.132	0.0208193	0.506602
8.75	30.2363	757.927	4.48387	14.0047	26.5972	347.638	0.00440234	0.0799851
8.14	25.4712	694.166	4.00302	14.0085	31.2465	310.608	0.0041603	0.191166
8.55	28.3593	734.695	3.87978	13.0356	31.9899	364.847	0.0108914	-0.39516
8.58	28.4343	734.726	3.97316	13.0233	24.9314	323.706	0.0147419	0.235438
11.14	41.9159	987.489	3.92728	11.2503	31.6386	316.073	0.0159652	-0.34538
8.76	31.0443	771.673	4.37577	13.822	31.6273	326.08	-0.00105515	-0.213195
8.84	34.8265	836.914	4.16616	12.6201	30.1645	333.315	0.0202104	0.193994
8.81	32.9555	803.96	4.263	13.1991	30.132	301.637	-0.00213827	0.624966
8.39	26.9484	716.164	3.68622	12.8012	30.3857	320.179	0.0196842	0.400921
8.85	34.5038	833.761	4.26384	12.9238	29.3258	318.87	-0.0337584	-0.151668
6.59	25.037	689.236	4.07468	14.2252	28.6945	316.675	-0.0110991	0.290484
8.72	30.996	777.452	4.05005	13.0116	30.3312	327.54	-0.0383177	0.454911
8.39	27.5487	729.25	3.29854	11.6258	29.1049	345.943	-0.000739942	-0.0877709
8.78	32.4984	799.207	4.10388	12.8659	30.7941	347.199	-0.0176543	-0.315603
8.12	25.4726	697.339	3.91681	13.7153	28.5975	304.707	-0.0241848	-0.126677
6.54	24.0826	677.893	3.70745	13.4926	33.0497	362.762	0.0290702	0.0348476
10.71	36.4688	866.264	4.28025	12.6308	30.044	336.205	0.0248768	-0.592099
6.58	23.1955	668.671	3.86383	14.0042	26.5586	324.077	-0.0215014	-0.29167
10.88	37.8068	894.103	4.16413	12.1692	28.5098	317.417	0.00337152	-0.457197
6.44	18.309	616.126	3.29439	13.7698	29.2228	316.755	0.0165792	0.135622
8.31	26.273	705.988	3.86543	13.5157	33.7109	319.55	8.07603e-05	-0.231651
6.55	21.476	645.904	3.74528	14.1052	27.1382	323.131	0.0480018	-0.0890102
8.81	34.2688	828.81	4.00286	12.3485	30.4511	323.541	0.0112604	-0.513859
0	0	0	3.05179	11.7583	30.1616	361.745	0.00555604	0.040907
6.57	25.0335	688.734	3.90893	13.7326	28.7847	335.953	0.0169336	0.353397
8.81	34.3382	832.695	3.93607	12.0344	26.2364	325.745	-0.0177789	0.142431
8.78	31.9761	791.992	4.25997	13.3923	32.6739	362.543	-0.0465907	0.0120846
11.11	40.7841	958.037	4.19599	11.8901	28.7863	315.905	-0.0133707	-0.305165
0	0	0	4.29011	12.681	31.5186	332.309	-0.00605687	-1.03713
8.84	35.1299	846.045	4.09385	12.4563	30.8234	336.636	-0.0249466	-0.0320157
11.06	39.7445	932.855	4.32059	12.3715	32.7855	349.5	-0.00315656	0.213514
11.18	41.66	974.649	4.37375	12.2343	31.5453	321.512	0.0147435	-0.0236586
8.02	25.324	696.997	3.81427	13.5242	30.49	315.006	-0.0312196	-0.22865
8.86	35.1616	845.029	4.20228	12.5784	27.8578	343.783	-0.0214258	0.352166
8.6	28.911	742.95	3.96144	13.0749	27.594	304.878	-0.00515395	0.423612
8.33	26.4376	708.675	3.73025	13.0506	31.7816	327.701	0.0202743	-0.185084
6.54	24.0048	677.933	3.62504	13.1642	28.3458	345.326	0.012438	0.399175
8.58	28.4705	734.562	4.04792	13.4387	31.4592	347.567	0.0263608	0.527447
8.27	25.9468	702.693	3.95888	13.6555	27.345	315.425	-0.0191536	-0.187768
6.55	21.7417	651.086	3.7551	14.2697	31.3371	297.345	-0.00703777	-0.0277656
10.77	36.9587	877.518	4.27024	12.5125	29.334	357.249	-0.0155479	-0.395841
8.88	34.4847	827.775	4.50518	13.5261	32.6767	353.657	0.0151413	0.561295
6.58	23.6192	671.897	3.91596	14.1903	30.287	310.571	-0.00356862	0.26414
6.54	24.9461	688.734	3.72909	13.3536	32.505	352.106	0.0274245	0.105526
8.53	27.7798	725.498	4.13679	13.8419	31.1017	328.622	-0.00860086	-0.455161
8.52	28.0641	730.89	3.82712	12.8939	28.5395	322.099	0.00965732	-0.456797
8.51	27.765	725.599	3.91453	13.1571	26.539	276.206	0.0208655	-0.146351
8.53	27.7027	723.446	4.07356	13.5739	28.8973	348.052	0.019102	0.0532632
8.49	27.3267	717.884	4.10141	13.8611	31.4797	304.555	0.0250791	-0.580748
8.85	34.7739	836.103	4.16307	12.5764	29.0801	340.25	0.013222	-0.211166
8.5	27.4459	720.781	4.07106	13.678	30.0865	350.439	-0.0042142	-0.338253
8.67	29.467	751.16	4.19666	13.5271	28.4181	362.02	-0.0261185	-0.287578
6.49	20.4164	636.954	3.42217	13.4648	27.3437	321.523	0.0274796	0.462542
8.71	31.5152	782.63	3.82031	12.2793	30.7601	351.215	0.0599574	0.112397
6.57	24.8266	686.494	3.88633	13.7001	28.0224	332.911	0.00616903	-0.268244
8.7	29.7425	752.612	4.37865	14.0169	30.8056	360.346	-0.0124112	-0.44768
10.99	38.9446	918.101	4.10846	11.8828	29.3081	339.81	0.0252151	0.180408
6.52	21.7542	650.835	3.54746	13.5242	28.9496	325.074	0.0360544	0.0629541
13.61	48.3645	1149.54	4.43835	11.6363	30.9905	330.347	-0.0112743	0.403623
13.25	45.1443	1058.84	4.58445	12.2683	29.6363	308.629	-0.0315722	-0.104336
8.54	28.2108	734.509	3.8983	13.042	28.5761	342.487	-0.018037	0.092088
8.81	33.06	808.474	4.16921	12.7698	26.8823	351.121	-0.0240434	-0.283732
8.79	31.4369	779.689	4.46005	13.8776	29.1579	334.657	-0.0279467	-0.536828
8.53	27.6732	725.483	4.19977	14.0178	29.9308	318.613	-0.0289854	-0.185688
6.58	23.505	672.962	3.93605	14.2956	31.1391	332.077	-0.0311653	-0.57041
8.43	26.9678	713.575	4.05938	13.9107	35.6944	326.705	0.0151924	0.0489701
8.62	29.6869	756.941	3.78227	12.4384	27.9878	352.274	-0.0130245	-0.323052
8.56	28.7957	744.901	3.81948	12.8485	29.7731	288.907	-0.0279068	0.0202899
8.72	32.0709	793.754	3.82807	12.3301	33.6969	358.209	-0.00521223	-0.401363
13.34	45.5012	1066.19	4.59043	12.1834	29.7382	335.899	0.000678553	0.376782
8.67	30.6186	769.676	3.80272	12.3329	26.4233	296.397	0.00628764	-0.0292573
6.56	24.9538	687.277	3.86319	13.6669	30.913	346.484	0.0449564	-0.0287876
8.73	31.2566	776.866	4.02353	12.8404	30.1484	326.24	0.0437506	0.412873
10.77	37.0944	881.715	4.2207	12.5503	32.488	309.466	-0.0250257	-0.115137
8.64	29.4805	752.476	4.03187	13.1994	29.7925	334.32	-0.0222504	-0.293087
8.52	27.8978	727.7	3.94708	13.3006	29.1686	292.314	0.00489849	0.126804
10.77	37.1514	885.442	3.94639	11.793	29.9479	347.838	-0.0172783	-0.213508
8.41	27.4037	726.674	3.52519	12.2935	30.1292	336.874	-0.0187521	-0.318086
10.74	37.1545	888.98	3.94725	11.9774	32.1313	267.781	-0.052897	0.346236
8.8	33.8922	822.562	3.98291	12.3773	32.3565	363.512	0.000706051	0.219146
8.73	31.0136	772.841	4.12621	13.1635	29.2606	296.857	0.0132692	0.208484
8.62	29.4796	753.292	3.8483	12.651	27.0916	318.189	-0.0139638	-0.12565
6.6	24.35	679.088	4.09426	14.4287	29.194	336.551	0.00682763	0.38798
8.68	29.5759	749.204	4.26526	13.7508	30.3277	338.024	0.0247728	0.0296084
11.03	39.6993	936.098	4.04557	11.6478	28.1167	328.347	-0.0112513	-0.230619
6.58	24.1995	682.134	3.89769	13.982	29.9995	331.595	-0.0333611	0.389311
8.83	33.9773	823.294	4.21362	12.8723	30.543	354.841	-0.0173034	-0.572992
8.62	29.4379	750.753	3.82957	12.5544	27.5708	355.097	0.0218912	0.274555
8.72	33.4735	820.566	3.53745	11.4255	33.1151	331.786	0.0122175	-0.114271
11.01	39.5677	935.511	3.98508	11.5139	29.4682	389	-0.0269438	-0.127784
13.32	45.3797	1064.31	4.5289	12.1624	31.4136	303.218	0.0075042	-0.429577
0	0	0	4.81012	12.7234	30.6764	306.307	0.00550067	-0.224345
8.7	31.7052	788.065	3.75213	12.1143	30.2327	347.049	-0.00168878	-0.431006
11.2	41.659	973.268	4.47271	12.3401	28.6881	319.993	0.0293013	-0.442776
6.57	25.1737	691.07	3.88348	13.6112	28.5507	351.216	0.00328306	0.110047
8.63	29.1338	744.511	4.05777	13.2916	28.2895	304.512	0.01222	-0.18124
6.58	22.4649	657.71	3.92098	14.4522	30.7619	371.305	-0.00108138	0.118819
10.82	37.1905	879.89	4.40831	12.8334	30.5114	355.617	-0.00836705	-0.537559
8.87	35.3107	844.659	4.3207	12.9736	31.5105	325.067	-6.94801e-05	-0.310458
6.55	24.5504	684.057	3.78354	13.6093	30.6644	305.08	0.00206565	0.526572
8.73	31.0388	772.985	4.10898	13.1049	29.4562	302.278	0.0300616	0.497085
8.69	30.1831	760.416	4.1024	13.3006	30.6527	299.366	0.0031003	0.242574
11.18	41.9152	982.909	4.29295	11.9323	28.2603	327.754	-0.0202297	-0.109379
6.55	23.2385	667.815	3.7589	13.835	30.8541	325.621	0.00500401	-0.139669
8.73	30.2225	758.587	4.40608	14.0543	30.1244	287.536	0.0014538	0.458343
0	0	0	3.90316	13.1367	29.7978	263.987	-0.00514206	-0.154875
8.73	31.4662	781.338	3.98316	12.6621	27.2288	295.118	0.0138302	-0.231291
8.86	35.2315	844.305	4.18895	12.5776	29.3623	345.416	0.00549618	-0.102243
8.41	27.0659	717.433	3.73614	12.9007	31.2405	352.362	0.0162203	0.124606
8.37	26.8752	716.352	3.55869	12.3932	28.9748	357.356	0.0144519	-0.144291
8.66	30.6945	772.889	3.72035	12.16	28.1913	324.409	-0.00910373	-0.270278
10.6	36.3272	871.456	3.98148	12.0427	30.4239	326.06	-0.0430291	-0.549014
8.32	26.1291	702.816	3.90249	13.3572	27.7584	382.762	0.0256107	0.209306
8.67	30.3652	763.985	3.96202	12.9855	34.1976	309.573	0.0194379	0.174824
8.49	27.5786	726.734	3.97685	13.5277	33.6068	354.045	-0.0356087	0.105539
8.41	26.7844	712.025	3.95363	13.5033	30.3774	358.693	0.00523165	0.566732
8.76	32.8263	805.071	3.87711	12.2158	29.4727	340.404	0.00963473	0.312897
8.59	28.4829	734.595	4.08619	13.523	31.3996	359.491	0.0189608	-0.544285
8.42	27.6729	729.136	3.48598	12.2402	33.771	322.595	-0.0019515	-0.591842
10.85	37.5057	890.099	4.25261	12.3298	27.8462	368.474	-0.0346771	-0.413489
6.54	22.2918	660.546	3.59424	13.3726	25.0562	340.992	-0.0279815	-0.16808
10.9	37.8672	893.393	4.33037	12.5792	30.3061	331.245	0.00426938	-0.684344
8.8	33.5385	816.007	4.01731	12.4689	29.2435	314.551	0.00267618	-0.841876
11.11	41.2508	972.307	3.93786	11.1819	26.4461	316.444	-0.0116859	-0.114627
8.63	29.2564	746.404	4.01888	13.2428	31.6057	326.46	0.0253533	0.27266
10.68	36.3607	862.18	4.51673	13.1876	29.8024	340.869	0.00269451	0.439378
8.76	33.4034	817.021	3.76018	11.875	29.3751	327.087	-0.00434672	-0.164241
8.47	27.8779	735.96	3.5927	12.2602	26.7557	347.165	-0.0488364	0.102331
8.73	31.0057	772.973	4.1233	13.059	27.8542	335.281	0.00016827	0.274443
11.2	41.9541	979.701	4.49617	12.4757	32.1404	334.112	0.000661798	-0.315558
8.66	29.4603	748.51	4.14555	13.5269	31.7036	329.606	0.0211776	-0.202769
8.79	35.248	853.289	3.72826	11.6463	32.9583	344.212	-0.0291308	-0.0822228
8.53	28.0935	731.642	3.92841	13.2928	33.1479	328.901	-0.00744391	-0.186187
8.71	30.7257	770.315	3.96919	12.6194	25.9123	349.042	-0.00390829	0.548117
6.54	22.0794	657.16	3.68976	13.9823	31.1239	306.431	-0.0242257	-0.11999
8.76	33.9487	830.964	3.69587	11.7296	30.2969	301.472	-0.0370302	0.472548
8.68	29.4522	747.036	4.30245	13.9007	31.0555	328.444	0.0308113	0.55673
11.17	41.0166	958.707	4.54145	12.5518	26.6684	294.916	-0.0136463	-0.174078
8.69	29.8011	753.298	4.19096	13.4423	28.5796	350.925	0.0162861	-0.484603
8.75	30.833	768.365	4.28726	13.5074	27.9635	317.827	0.0233032	0.731932
8.69	30.9285	775.867	3.91355	12.6993	31.0588	324.335	-0.0200747	-0.416325
13.73	50.1356	1202.98	4.49997	11.5621	30.825	336.932	0.00787296	-0.265219
8.76	31.0705	772.174	4.31785	13.4633	26.7433	337.98	0.00385836	0.100393
8.73	31.0662	773.935	4.10573	12.9907	27.7907	340.988	0.00453873	-0.11896
8.25	25.9052	702.001	3.85842	13.4234	29.0521	339.972	-0.0101445	-0.516798
10.62	36.3338	870.171	3.79018	11.61	33.7358	380.539	-0.0015599	-0.518406
8.81	33.4086	813.116	4.18399	13.0044	35.1467	367.966	-0.00935162	-0.399288
8.54	28.7445	742.887	3.69799	12.5726	32.6586	320.681	-0.00416301	-0.291561
6.55	24.4274	682.502	3.75388	13.5717	31.4526	308.052	0.00650211	-0.161363
6.56	24.384	682.032	3.80532	13.6405	28.5534	307.928	-0.00301721	-0.166413
10.84	37.3424	883.496	4.24894	12.5193	32.5868	322.276	0.0446308	0.282513
6.54	20.2	632.941	3.73155	14.4993	28.9914	350.593	0.0155811	0.449369
8.67	29.7347	753.181	4.09687	13.2959	29.3616	317.926	0.0150462	0.0624349
8.77	31.9988	788.556	4.13371	12.9686	28.496	307.835	0.0154393	0.094993
10.48	35.6749	856.886	3.80116	11.4757	25.9978	345.066	0.0108851	0.05099
8.13	25.4195	694.177	3.82201	13.4199	29.0493	331.083	0.0249955	0.183062
8.86	34.7565	834.329	4.29914	12.9525	29.9074	316.972	0.0211736	0.105079
8.67	30.9887	776.369	3.70853	12.0469	28.5367	349.887	0.0140539	0.0185173
8.76	32.185	794.051	4.05142	12.8451	32.7009	346.568	-0.0125162	-0.061375
8.37	26.5761	708.833	3.89907	13.4637	32.2506	337.738	0.0334747	-0.0795475
11.1	39.7518	930.062	4.53303	12.6503	26.8502	313.493	0.0194988	0.432919
11.11	40.5537	951.586	4.21799	11.9843	31.6098	359.255	0.018034	0.119053
11.13	40.7502	954.365	4.34763	12.3001	31.4772	309.615	0.0150208	-0.246352
8.82	35.5269	853.863	3.88358	11.8532	30.1005	356.034	-0.00513843	0.0406842
6.54	24.544	686.394	3.68852	13.3022	29.4093	322.679	-0.016846	-0.397669
8.8	34.2562	831.45	3.90993	12.0405	28.697	362.119	-0.0166978	0.00869398
11.04	39.3263	922.474	4.42324	12.6763	32.8878	317.667	0.0168275	-0.214831
8.87	33.7038	816.434	4.57689	13.7943	29.2934	312.794	-0.0281892	0.380449
8.72	30.5895	766.954	4.22497	13.4937	29.5335	310.156	-0.0137402	-0.206311
8.82	34.6808	837.543	4.00357	12.2324	29.4349	354.234	-0.0115259	0.267498
13.22	44.8917	1051.9	4.51255	12.1264	30.3363	329.424	-0.00944196	-0.17895
8.72	31.5997	784.628	3.90571	12.579	32.5823	341.776	0.000193076	-0.335565
13.72	50.1606	1204.11	4.48432	11.529	29.7095	326.928	-0.0264099	0.204207
10.83	37.241	881.792	4.23585	12.2147	25.2798	339.26	0.00428061	0.166936
6.5	22.3807	659.915	3.35639	12.7138	28.0743	389.731	0.0228312	-0.266478
8.61	28.6223	741.438	4.12406	13.4195	25.0654	322.97	-0.0473468	0.387342
8.78	31.6957	783.002	4.39617	13.8226	34.0881	331.761	-0.0123138	0.0986833
8.57	28.5679	737.366	3.95562	13.1907	29.6382	307.546	0.00106676	-0.450084
8.74	31.1972	775.464	4.165	13.2289	31.3404	349.783	0.0123445	0.293484
8.62	29.534	755.147	3.8978	12.9888	32.7916	289.417	-0.0258749	-0.265577
6.54	22.9814	666.57	3.63472	13.5084	29.9116	341.039	-0.00780389	0.22522
8.91	35.194	839.17	4.63645	13.5517	27.1817	318.217	0.0228579	-0.0501968
8.58	28.9283	743.429	3.81177	12.7786	32.3344	346.995	0.0203831	0.0665465
15.85	51.472	1247.59	4.56735	11.4499	28.4035	342.293	0.0371793	0.0500043
8.82	33.6672	821.603	4.19028	12.9001	29.3146	314.107	-0.0518908	-0.0696437
8.88	35.3062	844.257	4.40331	13.1326	31.3884	352.898	-0.00502469	0.464512
6.57	25.2425	694.09	3.90755	13.8005	30.1896	297.998	-0.0201468	0.119269
8.8	34.2355	829.342	3.94591	12.2965	32.4607	314.704	-0.00264426	-0.35874
8.58	28.3048	733.149	4.1479	13.6366	26.9955	311.032	-0.0129476	-0.88271
8.78	34.2169	833.421	3.79006	11.9009	31.102	324.974	-0.0265265	-0.0866278
0	0	0	3.96489	13.644	27.3627	396.157	0.00575767	0.505673
6.63	23.8795	675.386	4.33187	15.3336	29.7742	284.91	-0.0358265	-0.155932
10.84	37.4022	885.239	4.4857	13.1292	34.7964	348.874	-0.0292394	-0.0654819
6.59	21.7719	648.91	4.00612	14.9361	29.8717	308.324	0.00798921	-0.181218
8.8	32.5954	796.237	4.30313	13.3772	33.5315	329.632	0.0574203	0.602657
11.23	42.5608	994.964	4.44459	12.2664	30.9747	309.794	0.0296459	0.316401
8.45	26.9515	712.942	4.02813	13.5121	27.8504	382.973	0.0301977	0.567151
8.41	26.9401	714.634	3.89127	13.4254	32.382	299.637	0.010697	-0.240903
8.8	32.9367	804.764	4.17768	13.0264	31.8655	322.259	-0.006923	-0.838383
13.7	49.7181	1188.93	4.55198	11.7225	30.7128	342.218	-0.0296237	-0.135574
8.76	34.6383	844.604	3.57277	11.249	26.92	287.969	-0.0326041	-0.416989
11.13	40.8497	956.765	4.32694	12.3114	33.9988	312.577	0.00682643	-0.0551126
8.69	31.13	778.87	3.72645	11.9776	26.2348	349.28	-0.000723099	0.358494
8.75	32.4843	798.672	3.89125	12.3498	31.0641	329.579	0.03358	-0.290051
6.58	23.0943	666.447	3.91124	14.2894	29.7093	320.07	-0.0126174	0.560722
11.09	40.0371	938.568	4.34239	12.3051	29.7192	328.488	0.00343234	-0.024617
8.75	33.4566	817.834	3.73356	11.8494	30.87	323.827	0.0042858	0.225331
8.49	27.5897	723.468	3.88407	13.1285	29.8333	359.96	0.0157379	0.267731
8.63	28.6797	736.855	4.25494	13.7843	28.4626	384.809	-0.00359028	0.0138198
13.18	44.5929	1047.53	4.28934	11.6958	31.1441	334.222	0.0144276	0.288589
6.47	20.2388	636.335	3.32555	13.3107	29.7847	326.349	0.0101587	-0.100248
8.65	29.61	752.197	4.02576	13.1253	29.6506	344.852	0.00198196	0.292502
11.08	39.8602	936.59	4.42391	12.4846	28.2948	323.651	-0.0346252	-0.215608
8.29	25.9411	701.026	4.12619	14.0965	28.0883	341.133	-0.0168045	-0.703432
11.21	42.0937	982.605	4.53045	12.5308	30.4308	286.398	0.0166071	0.653625
8.66	30.0718	759.847	3.95998	12.9639	31.2125	311.697	0.00722186	0.851768
8.83	35.2116	845.584	4.01996	12.2376	30.8364	339.843	0.0204852	-0.0692764
8.77	32.6137	799.29	3.98314	12.3518	26.1259	325.182	0.0520768	-0.188114
8.7	30.439	765.589	4.13804	13.3214	30.816	331.733	-0.0151233	0.122055
8.66	29.8895	759.21	4.04663	13.2212	31.2465	326.257	-0.0278238	-0.256762
8.73	30.6129	767.965	4.28012	13.6181	28.7286	300.299	-0.0241035	0.343741
8.64	28.9995	741.557	4.21417	13.8121	31.9861	329.36	0.00376392	0.244698
8.9	34.5546	827.446	4.69432	13.8161	28.0336	332.523	0.0104768	-0.393713
11.01	39.5471	933.88	4.04436	11.6872	28.5596	329.998	-0.0227244	-0.0331893
6.49	22.2803	659.17	3.39585	13.0896	31.5495	284.709	0.00608506	0.00739741
8.87	34.285	826.934	4.41526	13.2052	26.8516	314.552	-0.0181764	0.528249
8.36	26.2226	702.412	4.19284	14.1655	26.8174	319.647	0.0125331	0.120139
11.08	39.6491	929.239	4.41103	12.4248	28.8208	338.711	0.047705	0.590912
8.84	34.8707	837.492	4.20595	12.8262	33.44	308.614	0.0229973	0.636285
8.71	30.1187	759.232	4.33755	13.8941	30.0029	301.106	-0.017327	0.528187
8.81	33.055	810.45	4.22573	13.0639	27.9243	290.075	-0.0489319	0.0951729
16.04	53.1009	1308.89	4.38806	11.1115	32.3312	336.775	0.024432	-0.0356359
11.04	39.9718	942.193	3.96637	11.409	28.6439	357.831	0.00812334	0.13783
8.55	28.6249	739.102	3.76153	12.6754	30.5607	320.358	0.0324928	-0.122459
8.79	33.9988	825.105	3.94176	12.3106	32.164	317.526	-0.00222832	-0.492659
8.52	27.9736	729.25	3.89784	13.1058	29.1021	333.18	0.00063143	-0.000845015
0	0	0	4.27913	15.6064	33.3795	366.664	-0.00670837	-0.162335
8.8	35.3185	851.256	3.73993	11.5534	29.4284	327.972	0.00758981	0.0512622
10.59	36.2407	868.822	3.91191	11.9657	33.4766	323.339	-0.0215473	-0.0851888
8.43	27.007	714.92	3.89622	13.2919	29.1417	322.402	0.0278777	0.281586
8.65	30.0168	760.656	3.79985	12.3459	26.4978	354.953	-0.00252382	-0.0812269
6.54	24.4421	684.324	3.65113	13.1562	28.1454	334.064	-0.00754658	-0.689881
10.5	35.8451	857.073	4.071	12.3267	32.1552	331.959	0.00340616	-0.161047
8.72	30.696	771.753	4.14552	13.1831	28.1827	353.313	-0.0390219	-0.0153739
0	0	0	4.44212	12.7982	29.3698	401.562	-0.00642098	-0.240524
6.59	21.2624	645.596	3.99503	15.0331	29.4839	333.228	-0.0235519	-0.490189
8.81	34.0459	824.684	4.01881	12.4374	32.302	356.872	0.0113369	0.402811
6.61	22.3567	654.123	4.17525	15.2922	31.9443	323.325	0.0282211	-0.378807
8.51	28.0056	731.278	3.76907	12.711	28.8737	374.207	-0.00481633	-0.143247
6.58	24.7205	687.256	3.91518	13.9046	30.6481	342.275	-0.0204074	-0.119155
6.59	22.9912	662.709	4.03696	14.6814	31.8333	358.358	0.0136073	0.0423283
6.54	21.4537	650.877	3.66069	14.1232	32.4417	283.181	-0.0298086	-0.144114
6.52	24.9565	693.821	3.56035	12.9251	31.5704	328.303	-0.0258621	-0.401543
8.71	31.8665	791.803	3.77449	12.1579	29.7441	328.797	-0.0138257	-0.0285329
8.83	34.8422	839.885	4.04764	12.4324	33.1313	349.153	-0.00965319	0.0490332
8.6	29.0523	746.452	3.88482	12.8601	29.3659	354.721	-0.0128717	0.0641278
6.55	23.3053	668.603	3.72148	13.5398	26.9545	347.127	0.0091003	-0.179865
8.34	26.2305	704.815	4.08538	13.9899	29.1765	320.193	-0.0118338	-0.368449
6.32	14.9903	588.145	3.38774	15.3917	30.552	330.126	-0.0302089	-0.0490745
8.78	31.8301	783.98	4.27651	13.3414	30.2279	342.922	0.0412847	-0.0366562
8.45	27.7201	727.254	3.61515	12.4985	31.7152	318.69	0.0335191	0.024297
8.56	28.6178	738.7	3.84836	12.8823	28.9595	301.974	0.0141246	-0.141269
6.52	22.0547	659.345	3.54519	13.5592	30.6951	309.71	-0.0368215	-0.0790203
0	0	0	4.27755	13.5383	32.4872	321.604	-0.0225736	1.01956
8.66	30.5685	770.805	3.81056	12.5198	30.957	306.18	-0.0156754	-0.512673
8.4	27.0803	720.268	3.69768	12.8258	30.783	334.177	-0.0168867	-0.128764
8.8	33.5426	817.767	4.0453	12.5017	28.6808	336.005	-0.0199161	0.196742
6.51	23.4521	672.01	3.45066	12.8559	30.3839	350.914	0.0296715	0.0768583
8.41	26.6073	707.832	4.18543	14.2885	34.2328	335.879	0.0112467	0.146032
8.74	31.1285	777.153	4.22285	13.4856	32.1414	308.215	-0.0303253	0.447314
6.56	23.1363	669.288	3.77339	13.8414	29.9012	370.859	-0.0270878	0.110166
10.98	39.069	921.606	4.0464	11.795	30.6182	325.977	0.0220939	-0.0455755
8.61	28.4557	732.983	4.29371	14.0333	29.4465	335.757	0.00493552	0.323813
8.52	27.5979	724.516	4.21271	14.0835	30.0558	310.411	-0.0300873	0.368359
6.6	23.081	667.66	4.07263	14.7383	29.8629	350.692	-0.0393497	-0.0867183
13.24	45.0463	1062.59	4.1146	11.262	30.0587	337.263	-0.0100154	-0.62367
6.56	23.6708	672.308	3.82505	13.8651	30.3609	351.011	0.0134273	-0.276493
8.7	30.8634	774.957	3.94226	12.7743	31.9906	358.417	-0.0248598	-0.339813
8.65	29.8354	759.195	3.99968	13.1139	30.4044	306.845	-0.0313887	-0.0264263
8.45	26.9841	715.908	4.16951	14.0761	29.7624	321.54	-0.0262809	0.301278
8.25	25.8275	698.719	3.95567	13.7443	30.7788	336.027	0.0217351	0.549463
11	39.6449	936.554	3.91775	11.469	29.8382	301.805	-0.00680039	0.272083
8.12	25.5527	701.986	3.43754	12.3409	27.9534	336.349	-0.0178501	0.317092
8.81	33.7596	823.243	4.06194	12.5147	28.8028	343.951	-0.0383967	0.549231
8.67	30.0544	759.631	3.96308	12.8098	27.1382	329.964	-0.00164603	-0.403249
8.89	35.1537	839.512	4.53853	13.5188	32.3898	328.61	0.0130607	0.0716672
6.5	21.1975	645.865	3.44757	13.3658	28.1807	323.724	0.0148481	0.122078
6.51	22.3895	660.136	3.42207	12.9112	27.1395	359.559	0.0032211	0.00583304
11.32	43.9783	1024.84	4.77743	12.7066	28.6261	326.868	0.0125711	0.442741
8.86	35.0942	844.187	4.2587	12.8864	31.9971	335.783	-0.0307611	0.268823
8.89	35.2394	843.318	4.41512	13.0904	28.3164	329.923	-0.0117848	-0.615041
8.47	28.222	736.65	3.47658	12.0878	33.3937	335.338	0.0140629	0.0689239
8.73	30.2258	758.065	4.40527	13.9735	29.1877	308.744	0.0258724	0.751094
8.55	28.6663	742.295	3.79704	12.8094	30.669	309.23	-0.0181969	0.226149
8.8	32.9208	803.994	4.14097	12.8094	28.9924	342.923	0.00802784	0.173185
8.49	27.1266	717.383	4.23339	14.0202	26.9119	370.235	-0.0290579	-0.589339
6.56	22.8098	661.167	3.79129	13.8313	26.2012	329.048	0.0430147	0.299251
6.55	23.1443	666.11	3.71453	13.6023	28.3842	350.341	0.0310157	0.372042
6.55	23.934	675.659	3.72736	13.4834	29.6292	357.162	0.0330398	0.134809
8.71	30.5201	765.464	4.09371	13.0988	29.063	349.054	0.00549819	0.16066
8.75	31.549	782.583	4.08808	12.8797	28.7805	365.746	-0.00627118	0.239817
13.52	47.3201	1122.14	4.2689	11.3157	29.2873	343.934	-0.00970553	0.231861
8.69	30.9696	774.361	3.88795	12.5468	28.0864	297.104	0.0101767	0.373219
8.38	26.6148	709.618	3.82662	13.1459	27.7196	308.633	0.041815	0.0361435
8.66	30.8218	772.902	3.70279	12.068	28.522	325.372	0.047671	0.0169984
8.76	32.9517	807.067	3.80778	11.9238	28.0372	359.954	0.047495	0.521258
10.77	36.9797	878.237	4.32741	12.7092	29.9297	327.334	-0.0251838	-0.0795835
8.78	33.2533	815.662	3.94042	12.3301	28.7418	322.807	-0.0367601	0.180513
10.98	39.0844	925.262	4.09249	11.8978	28.7695	311.56	-0.0431233	-0.0990409
8.81	32.2517	791.034	4.44979	13.8002	31.0946	302.184	-0.00489047	0.369933
8.2	25.7035	699.432	3.83587	13.4434	30.4725	349.997	-0.00882312	-0.247494
10.78	37.1848	885.482	4.13936	12.3066	31.0009	319.41	-0.0352135	0.037888
8.76	32.3331	797.605	4.02262	12.7708	32.8508	336.736	-0.0193565	0.715659
8.73	32.0658	792.699	3.86922	12.4189	31.1085	299.933	0.00327421	-0.0131824
8.31	25.91	697.541	4.33377	14.7877	30.7914	306.084	0.0121479	-0.118867
6.52	24.7808	688.756	3.50413	12.5439	25.4188	337.636	0.0105073	-0.126006
8.55	27.9086	726.107	4.08446	13.5502	27.2269	302.973	0.0274699	0.152716
8.49	27.9802	735.636	3.7211	12.7243	30.5174	335.403	-0.043216	0.314336
8.69	30.1064	758.637	4.08918	13.053	27.3582	366.239	0.0195054	-0.275335
8.57	28.815	741.877	3.8357	12.8231	30.8325	347.758	0.0085996	0.157718
6.54	24.3468	681.567	3.71186	13.4644	31.4257	310.821	0.0143585	-0.364784
8.45	27.0074	713.561	4.11205	13.9533	31.585	315.149	0.0183103	-0.250853
8.7	30.976	774.927	3.92782	12.6766	31.0225	358.154	-0.00546326	-0.0688594
8.36	26.5605	709.625	3.8206	13.2672	32.91	353.2	0.0219885	-0.154594
10.47	35.7166	858.45	3.76943	11.627	30.8512	315.969	0.00725396	-0.224902
8.58	28.7411	739.293	3.95025	13.1749	30.7876	293.334	0.030737	-0.0661457
8.89	35.0766	839.365	4.49578	13.3332	30.0219	355.219	-0.00765072	0.342038
8.53	27.9108	729.689	4.00231	13.4032	29.4314	342.184	-0.0218623	-0.304974
8.58	28.245	731.031	4.17549	13.8498	31.1351	321.436	0.000249343	-0.487605
10.98	39.0547	923.695	4.11053	11.8691	27.8538	333.008	-0.0363574	-0.148815
10.86	37.7983	896.568	4.14835	12.1865	30.0188	335.992	-0.0267408	-0.396105
11.22	42.8036	1004.01	4.28555	11.9099	31.206	334.133	-0.0184074	-0.358573
8.45	26.9318	716.808	4.13247	13.8591	27.8042	366.269	-0.0411615	0.108496
8.47	27.2434	718.258	4.04091	13.5849	28.0704	335.573	-0.00494292	0.0673212
8.82	33.6824	816.946	4.13699	12.727	28.997	301.415	0.0212244	0.325571
6.52	21.6085	649.519	3.57272	13.7273	30.8837	306.122	0.0208391	0.315256
8.78	31.0057	769.194	4.48473	13.879	27.1465	338.514	0.0368217	0.0106139
8.48	27.6554	724.688	3.81303	13.0237	32.2184	335.849	0.0282753	-0.344111
8.83	34.998	841.951	4.01123	12.28	30.3875	309.126	0.00862341	-0.0927186
6.59	25.234	694.957	4.01476	14.1023	30.5265	310.312	-0.0390837	-0.774867
6.61	24.4457	683.646	4.1588	14.7413	32.9715	326.77	-0.0364418	-0.37934
8.34	27.0253	720.873	3.35882	11.9757	31.3709	309.067	0.00693155	0.0483501
11.05	39.6558	930.678	4.3384	12.4214	30.6229	296.316	-0.00203661	0.0988555
8.82	34.4054	830.088	4.08929	12.565	32.5465	339.759	0.0257487	0.640425
6.59	24.9858	687.416	4.09369	14.4413	33.2612	296.203	0.000916747	0.210223
8.41	26.8175	715.642	3.92752	13.295	25.7865	330.803	-0.0291625	-0.206128
6.55	23.9185	674.838	3.77333	13.7204	31.6862	313.099	0.0454164	0.349284
11.13	41.3556	970.829	4.19756	12.0343	34.5393	271.725	-0.0113686	-0.426815
8.77	31.7805	784.29	4.23444	13.2928	30.3906	330.163	0.0077442	-0.354643
10.96	38.4048	905.519	4.20705	12.123	28.9198	363.18	0.0236766	-0.319756
0	0	0	4.19362	13.3211	30.3888	317.052	0.0242673	1.03621
8.78	32.4453	798.377	4.13911	13.0613	33.2341	319.951	-0.0198357	0.052238
10.94	38.8823	922.852	3.77337	11.1184	28.1907	352.392	-0.0119685	-0.300967
8.69	31.1419	780.209	3.85173	12.5554	32.4569	322.085	-0.0228359	0.241163
8.74	30.9802	771.797	4.20458	13.3463	28.8011	299.944	0.00637563	-0.0183099
8.57	28.7556	741.34	3.87397	12.9544	30.7091	332.069	-0.00425878	-0.119499
16.13	53.8573	1342.74	4.32766	10.8943	31.5227	328.701	0.0539592	0.406463
8.32	26.5074	711.196	3.57583	12.537	27.8426	304.613	0.0122455	0.0277296
6.54	20.7522	640.667	3.68235	14.2726	30.5998	334.475	-0.0095296	-0.417901
8.84	32.8719	802.615	4.54137	13.897	31.7688	344.765	-0.0281964	0.203117
8.43	26.6809	708.387	4.23359	14.3005	30.2987	323.653	0.0136391	-0.338589
8.62	30.5504	770.885	3.5485	11.7935	29.4095	311.421	0.0280638	-0.0563017
6.48	19.5882	628.504	3.40543	13.7212	28.7471	308.98	0.0187041	0.164491
8.16	25.5593	697.929	4.52924	15.5038	32.9465	320.948	-0.063314	0.196559
0	0	0	3.92396	12.9425	33.387	262.837	-0.0117333	-0.691038
11.04	39.9671	941.895	4.10847	11.8967	32.0033	323.441	-0.0194762	0.549776
8.76	31.2653	774.719	4.24814	13.4043	32.22	359.501	0.0600351	0.250777
8.58	28.3949	733.771	4.09844	13.6136	31.1935	329.56	0.000200559	0.0815865
15.94	52.2943	1281.05	4.32258	11.0278	31.4	336.899	0.0191816	-0.181961
10.95	38.5802	910.582	4.16072	12.1621	32.3076	342.665	-0.00694585	-0.508687
8.59	28.4039	734.358	4.15706	13.7998	32.727	341.648	-0.00888792	0.159701
6.53	24.1595	681.617	3.62074	13.2002	29.2122	316.173	-0.0119415	-0.0901924
10.69	36.584	872.286	4.06528	12.1904	30.6618	320.705	-0.00962017	0.620718
6.54	21.3672	647.276	3.71164	14.2189	31.2127	319.493	-0.00885309	-0.24969
11.25	43.2612	1013.15	4.31747	11.7129	26.1394	327.296	0.00526766	-0.55287
8.45	27.0824	716.231	4.05209	13.7318	29.6376	318.666	-0.00690161	0.214615
11.22	42.9997	1010.08	4.12304	11.3685	27.136	327.647	0.0259948	0.346086
8.85	35.4466	848.987	4.08185	12.2279	27.4437	328.439	0.0296626	-0.621201
6.61	24.5905	681.121	4.19379	14.5106	27.3454	369.161	0.0151636	0.300809
8.61	29.2003	750.581	3.98823	13.2632	32.3279	304.77	-0.0398429	-0.0658298
8.36	26.6249	711.163	3.73306	12.9602	30.4538	345.367	0.0225269	0.438031
8.6	29.2089	747.822	3.87561	12.8564	29.7183	320.881	-0.00199013	0.339347
8.67	29.9144	755.92	3.99928	12.9233	27.152	309.761	0.0456911	-0.150898
11.18	42.711	1006.22	3.93472	11.0528	27.5533	313.794	0.010643	0.467725
6.5	20.4665	636.346	3.54718	14.0265	33.5112	293.438	0.0401509	-0.297152
11.26	42.6672	993.715	4.71652	12.781	31.2474	371.306	0.00629035	0.815294
8.4	26.611	709.598	3.90897	13.2124	25.7308	359.3	0.0116732	-0.0826545
8.62	28.3122	732.778	4.45987	14.4747	28.0192	323.492	-0.0305608	0.315591
8.78	32.4791	797.06	4.09333	12.7627	29.098	350.464	0.00570902	0.126615
6.59	23.197	665.543	3.95724	14.1477	25.4674	350.47	0.0109385	0.173096
8.74	31.0506	774.549	4.22064	13.4649	32.4391	332.373	-0.0160809	0.42899
8.58	29.0737	747.926	3.75904	12.6203	31.7866	351.764	-0.0115209	0.369504
8.9	35.8103	851.98	4.50625	13.2721	30.0199	329.468	0.00174972	0.738855
8.73	31.8176	790.454	3.93787	12.5841	30.6473	340.919	-0.0254987	-0.176203
10.58	36.3068	874.558	3.78986	11.6014	29.6934	317.555	-0.0512169	-0.0796402
8.72	32.3007	798.369	3.72683	11.9829	30.0486	325.055	-0.0024012	0.052171
8.46	27.4298	725.125	3.84503	13.1498	32.1702	373.992	-0.0302486	-0.407582
6.5	23.5069	676.271	3.42472	12.8392	28.8611	279.949	-0.0217873	-0.437467
8.48	27.4548	721.327	3.89792	13.2305	30.6896	347.533	0.0217424	-0.393484
6.58	24.6642	685.504	3.93748	14.0185	32.6005	353.873	-0.0105524	0.610514
8.28	25.84	697.466	4.07702	13.9987	29.1475	337.041	0.0383233	-0.263113
10.72	36.6758	872.535	4.09303	12.1983	30.8835	347.475	0.013238	-0.339966
6.61	23.9113	672.894	4.19697	14.8748	30.7978	341.47	0.0130661	0.287738
8.25	25.91	703.296	3.87918	13.519	28.3784	296.967	-0.0230754	-0.238084
8.42	26.5507	706.296	4.2538	14.3698	31.3427	359.894	0.0204121	-0.135351
11.09	40.5843	955.137	4.16806	12.0178	33.2036	293.233	-0.0238226	-0.574572
8.66	30.8852	777.796	3.70617	12.2661	33.3399	314.378	-0.0226492	0.229748
6.54	21.3899	647.919	3.66366	13.9909	28.5363	315.556	-0.0094075	-0.0377626
8.7	30.8552	771.979	3.97692	12.8265	30.4132	331.577	0.000303144	0.258798
8.81	34.1533	826.281	4.05533	12.5266	30.1583	288.987	0.00704411	-0.211733
8.51	28.0351	732.96	3.86207	13.1384	32.1165	309.599	-0.0236202	-0.201419
8.84	34.6774	834.346	4.14545	12.6243	29.466	288.077	0.0276659	-0.11789
8.55	28.4537	738.37	3.86523	13.0089	30.783	323.933	-0.0172504	-0.178797
6.58	20.8319	638.533	3.97332	15.0879	29.1332	316.128	0.0100002	-0.110488
8.58	28.3935	733.317	4.07969	13.5281	29.6581	309.777	0.0201203	0.24575
8.45	27.5467	724.37	3.69376	12.7444	33.455	359.001	0.0250548	-0.038041
8.61	28.4608	734.222	4.3212	14.159	30.5105	330.568	-0.0125059	-0.16646
13.5	47.1359	1114.89	4.46615	11.8458	31.5558	337.004	-0.039989	0.413986
8.77	32.3243	793.903	4.09081	12.8707	32.2136	346.535	0.0349481	-0.513556
11.15	42.6927	1009.21	3.79652	10.8863	30.5096	306.66	-0.00996331	-0.0956259
6.56	25.1836	691.178	3.86625	13.6139	29.4585	333.417	0.0104141	-0.289643
8.55	28.5448	739.117	3.74085	12.5072	27.0768	340.899	-0.00199048	0.185916
8.89	35.5088	846.28	4.46784	13.1641	28.7376	324.772	0.034263	0.35291
15.92	52.3346	1282.83	4.24744	10.9487	33.1612	333.761	-0.00617448	0.110947
10.9	37.987	897.906	4.13629	12.0141	27.3567	325.617	0.0169639	0.155531
13.14	44.5226	1051.58	3.96065	10.9677	28.7627	320.489	-0.00474944	-0.23545
8.61	29.3428	749.914	3.84365	12.6968	29.1586	347.555	-0.000971246	-0.204989
8.83	34.3309	828.17	4.17044	12.7325	31.3338	344.856	0.0141585	-0.140474
6.46	18.5897	618.159	3.37578	13.9176	29.252	333.961	0.0238736	-0.0580521
8.79	33.1099	807.91	4.12689	12.915	33.2003	315.67	-0.00172318	0.126606
8.61	28.9095	741.984	4.05956	13.4528	31.3865	302.812	-0.00400919	-0.166886
8.31	26.0507	701.381	4.04953	13.8252	27.4368	341.606	0.00247802	0.169897
8.62	29.9286	760.7	3.74462	12.4426	31.3641	331.03	-0.00842743	-0.403052
11.05	39.738	935.458	4.26113	12.2052	30.0426	323.662	-0.0274302	0.244536
10.85	37.706	894.78	4.05088	11.9307	28.6839	329.838	-0.0142378	-0.514601
8.68	31.5838	788.656	3.71261	12.1759	35.1509	349.726	-0.0192031	0.511779
6.57	21.6837	649.668	3.86884	14.5621	28.4455	274.399	-0.00694654	-0.192147
6.55	21.4496	648.022	3.78328	14.4535	31.8376	292.581	-0.0107587	-0.1473
8.54	28.0208	729.066	3.97877	13.207	26.3768	320.127	0.00357002	-0.504843
11.14	41.0765	963.606	4.27958	12.0664	31.0327	353.826	-0.0156461	-0.684671
8.65	30.0016	758.858	3.90948	12.7791	30.6633	352.675	0.0169074	0.410409
8.66	29.7967	756.033	4.00842	13.0983	31.1688	350.125	-0.00689494	0.280566
8.76	32.8581	811.481	3.9064	12.3774	30.6515	331.922	-0.057232	0.49957
8.62	28.8392	741.894	4.1927	13.7409	29.9588	332.176	-0.0248873	0.0849571
8.65	29.2887	746.397	4.13742	13.4456	28.5656	329.252	0.0026303	-0.0369565
13.43	46.526	1102	4.15987	11.229	30.7762	340.665	-0.011531	0.255554
8.49	27.8079	729.761	3.74025	12.6723	28.1317	357.952	-0.0147871	-0.255534
6.54	22.6782	663.792	3.67313	13.707	29.4749	323.894	-0.0187723	0.321451
8.77	31.7521	783.738	4.20522	13.1532	28.3311	321.786	0.0205223	-0.49064
8.73	31.6068	786.606	3.99116	12.7653	31.0636	337.741	-0.0267101	-0.604093
8.39	26.743	712.302	3.88158	13.329	30.2953	353.781	-0.00131996	0.0579923
8.6	28.385	732.837	4.2472	14.0259	31.3065	311.813	-0.00356928	-0.18091
8.72	30.3397	761.756	4.20001	13.3589	27.3618	323.918	0.00568204	0.100348
6.52	23.4929	671.251	3.54006	13.0592	29.3947	346.677	0.0457975	0.24998
11.15	41.877	985.09	4.10656	11.6509	32.0555	342.115	-0.0221535	-0.177929
8.83	33.1648	805.895	4.35142	13.308	29.8438	329.731	0.0266582	0.381834
6.54	24.249	680.195	3.69228	13.3119	28.9601	343.803	0.0223143	0.179169
8.78	32.5727	800.387	4.06544	12.6199	27.2711	348.082	-0.0134414	0.587404
8.67	30.3394	764.162	3.90499	12.6289	29.1092	374.058	0.0113188	-0.51396
11.22	42.9588	1008.18	4.2911	11.8758	30.5279	344.655	-0.0274579	-0.2286
6.52	22.7306	665.951	3.53155	13.29	30.018	339.855	-0.0229599	-0.112052
8.69	29.4398	746.704	4.38781	14.0039	27.907	338.417	0.0033974	-0.366547
6.56	24.6928	685.357	3.86044	13.81	31.237	302.657	-0.000502938	0.2297
8.35	26.5422	712.323	3.86723	13.4201	31.0795	313.618	-0.0260867	0.104911
8.54	27.7896	724.762	4.11224	13.6393	28.0655	343.117	0.00355296	0.00965729
8.7	31.0829	777.856	3.93103	12.7497	32.0099	318.147	-0.0176588	0.057492
8.48	27.4466	720.727	3.95175	13.4387	33.1908	350.039	0.0275044	0.383043
6.46	21.7819	653.189	3.2615	12.78	32.515	318.756	0.0456399	0.0954507
8.64	30.4655	768.807	3.64955	12.0306	28.894	326.854	0.0118843	-0.309396
8.5	27.2628	716.832	4.24241	14.2209	29.2167	284.086	-0.00167997	0.0878989
6.57	24.4582	681.571	3.86003	13.7042	28.4276	345.209	0.0209956	-0.151752
8.5	27.6383	726.1	3.96518	13.4018	30.1924	331.159	-0.0211879	-0.317179
8.7	30.324	764.478	4.10445	13.121	27.5211	343.592	-0.0199441	0.3898
8.61	29.4314	751.172	3.84756	12.8022	31.8756	325.479	0.000804176	-0.62263
11.08	40.3164	947.591	4.11791	11.7183	28.4336	335.207	0.0100766	-0.611493
8.61	28.696	740.345	4.15731	13.6262	29.0422	347.742	-0.0273804	0.433742
6.52	23.8444	677.164	3.49094	12.8233	27.1887	316.445	0.00861765	-0.396512
8.85	34.8997	837.696	4.21096	12.6869	28.7739	311.825	0.0272323	-0.17272
8.69	30.3734	764.717	4.07111	13.1693	30.5856	321.184	-0.0111533	-0.322236
6.59	22.7341	659.916	3.97532	14.423	27.6387	355.283	0.0138901	-0.34218
11.17	42.3329	997.868	4.1115	11.5947	30.5721	334.74	-0.0504166	0.183422
8.8	32.5166	797.855	4.31527	13.4108	30.5452	311.051	-0.0205292	-0.473765
6.57	22.3136	655.277	3.8858	14.3825	28.3943	295.25	0.0293298	0.289203
10.86	37.5871	889.501	4.25485	12.4224	28.8247	317.675	-0.00920245	-0.435764
8.82	34.6954	836.566	3.99826	12.2357	29.2591	324.265	0.0100069	0.237415
8.07	25.3309	694.122	3.75942	13.3543	31.6883	342.917	0.00566079	0.729032
6.63	24.1194	674.039	4.38199	15.2118	27.7381	341.149	0.0219913	0.294287
11.15	40.5656	948.264	4.66796	12.9153	28.2916	324.507	-0.0249702	-0.228195
8.68	30.7799	771.536	3.89322	12.6809	31.9667	328.685	0.00204021	0.000462501
8.5	27.1326	713.849	4.30273	14.2576	27.8479	341.767	0.0185981	-0.16041
10.5	35.8336	858.263	3.97225	12.0289	29.5806	328.653	-0.00225678	-0.139389
10.6	36.3137	873.456	3.76978	11.5281	29.1306	314.816	-0.0354756	-0.0802069
6.6	21.4207	644.048	4.10722	15.2613	28.3026	321.8	0.0183162	0.167282
8.85	32.8951	801.502	4.53773	13.7245	27.5317	333.122	-0.0133827	-0.101369
8.69	31.0753	778.068	3.83197	12.457	28.9206	279.706	-0.0107251	-0.354057
8.69	30.4594	766.192	4.04825	13.0981	31.0027	330.562	-0.010008	-0.0287111
10.55	36.02	859.703	4.15319	12.5208	32.3121	313.3	-0.00233397	-0.174326
8.68	30.5926	770.496	3.91863	12.8016	33.3061	351.254	-0.01907	0.418894
6.54	24.8463	688.108	3.74273	13.4819	32.1466	290.437	0.00527733	0.59068
8.78	33.75	826.324	3.79136	11.8443	27.6086	335.886	-0.0396103	-0.0297153
10.96	38.8105	916.858	4.00115	11.7049	29.972	337.024	0.00343618	-0.470466
8.73	30.6718	769.469	4.23182	13.4474	30.0143	367.316	-0.0265571	0.55029
8.05	25.2973	694.52	3.6664	13.087	29.8567	315.525	0.00310034	0.45718
6.49	23.0663	668.668	3.38308	12.8228	31.1869	321.159	0.00628105	-0.00245507
8.67	29.5389	749.585	4.21359	13.622	29.4829	331.182	0.00207122	0.00509857
8.56	27.9839	727.248	4.16674	13.7991	28.9668	327.737	0.000878571	-0.195238
6.54	22.9932	665.511	3.67619	13.652	29.9513	310.853	0.00312032	-0.0629098
10.76	36.8834	877.287	4.02522	11.9576	28.7955	333.502	0.0190944	0.348474
8.69	30.3841	763.214	4.03433	13.0311	30.6689	334.2	0.0352285	0.0250009
6.58	22.9825	662.934	3.98172	14.5172	29.3706	298.713	0.0145538	-0.0272579
7.96	25.2042	692.252	3.7815	13.4735	33.215	348.558	0.00904497	-0.129785
8.53	28.1241	731.302	3.95372	13.3599	32.522	303.151	-0.00126068	0.47183
6.6	22.6662	662.029	4.04216	14.8121	30.9112	334.873	-0.0295104	-0.244185
8.49	27.7017	725.168	3.85612	13.0562	30.0295	344.529	0.0200925	-0.440939
8.73	31.9424	792.441	3.92692	12.5985	32.6946	338.022	-0.0234529	-0.198554
8.76	32.7724	805.448	3.89503	12.3659	31.8746	333.522	-0.011776	0.213477
6.48	19.58	628.915	3.36555	13.5538	29.5449	379.348	0.00914811	-0.273764
10.46	35.8206	854.595	4.28325	12.7141	29.2849	343.121	-0.00288634	-0.00504231
8.66	30.0252	759.029	3.90612	12.7395	29.8016	346.666	0.0233693	-0.244197
8.56	28.4573	736.143	3.888	12.9121	28.2785	364.063	0.00383845	-0.0296471
6.6	23.0923	664.585	4.07537	14.755	29.9711	325.523	-0.00587699	-0.355446
8.88	34.0985	820.74	4.49201	13.2195	25.1038	353.437	0.019397	0.43845
0	0	0	4.05835	13.3401	31.8021	312.708	-0.0707636	0.046145
10.77	36.8476	873.488	4.31559	12.5795	26.4997	303.588	-0.000706248	0.102312
8.57	28.28	731.964	4.12285	13.7174	31.81	331.195	-0.000560052	0.270867
8.02	25.2513	695.204	3.51035	12.7415	33.896	350.778	0.00627545	-0.122003
8.81	33.0087	806.694	4.26833	13.2191	32.2574	353.688	-0.0222734	0.205629
8.6	29.0574	744.806	3.82322	12.5589	26.3324	343.842	0.0296033	-0.728183
13.3	45.3371	1063.75	4.51246	11.9926	29.0625	357.829	-0.01416	0.394584
8.85	35.0648	841.42	4.1495	12.4978	27.8311	305.441	0.0202903	-0.0553318
8.77	32.2727	796.641	4.14772	13.1453	33.8778	311.338	-0.0332005	-0.23261
6.54	21.202	642.971	3.70807	14.1486	30.2078	350.97	0.0531922	0.115041
8.83	34.4934	835.8	4.07854	12.4624	30.4032	374.26	-0.036492	0.484256
8.54	27.6999	726.521	4.29006	14.2386	30.6671	352.525	-0.042879	-0.22545
8.68	29.2961	746.081	4.35506	13.9565	28.0655	346.529	-0.0131541	-0.538101
6.57	22.6919	660.445	3.89766	14.4379	31.6706	289.915	0.00321588	0.711548
8.84	33.6254	815.229	4.32672	13.1223	28.7001	351.638	-0.00781405	0.246702
8.77	32.4247	796.317	4.09984	12.9075	31.2194	312.823	0.00334396	-0.191208
8.34	26.2629	704.081	4.02055	13.8035	30.564	347.044	0.0190078	0.141111
6.55	24.4918	681.468	3.79686	13.6488	34.1248	367.836	0.0580151	-0.536585
8.47	27.2995	719.295	3.91386	13.2138	28.4829	361.856	0.00791153	-0.681179
6.54	24.0903	678.559	3.72525	13.6148	33.0705	301.516	0.00749679	-0.0392025
8.8	32.778	800.621	4.15659	12.8237	28.1184	331.72	0.0461994	0.232271
8.72	31.709	785.584	3.90162	12.5279	31.9853	326.263	0.0355294	0.24897
8.86	34.4385	829.966	4.25934	12.7428	27.0027	360.419	-0.00755024	0.123953
8.83	34.9512	840.535	4.07829	12.5177	33.5707	320.264	0.00585319	-0.25953
8.74	31.4586	780.107	4.05686	12.86	30.194	356.995	0.0301156	0.311841
8.67	30.3347	763.931	3.95532	12.9463	32.8971	312.882	0.00910263	-0.150819
8.46	27.0071	713.279	4.12614	13.879	29.7574	355.493	0.0228409	0.0877097
10.97	39.2907	931.547	3.80043	11.1445	27.6702	328.954	-0.0166889	-0.799579
8.23	25.8738	701.687	3.58444	12.6842	29.3789	333.094	0.0394906	-0.447199
10.54	35.9435	855.806	4.36323	12.8645	29.6066	361.153	-7.86891e-05	-0.336351
10.81	37.1552	880.944	4.29639	12.5275	29.1115	362.226	-0.0143021	-0.118569
8.8	32.9396	803.033	4.2281	13.1344	32.2985	319.791	0.0334045	-0.170794
6.57	23.9965	676.381	3.86651	13.9706	29.7084	281.405	0.00384873	-0.109352
8.79	31.9032	784.893	4.33528	13.5159	30.5948	320.901	0.0349033	-0.536446
10.84	37.3842	885.914	4.30454	12.5119	28.4865	348.573	-0.0206044	-0.0763464
8.66	30.3755	770.321	3.80624	12.4495	29.0627	346.386	-0.0404298	0.0745766
10.71	36.8289	880.322	3.91867	11.7628	29.8158	356.716	-0.0258978	-0.0871079
6.55	21.227	646.063	3.68105	13.9643	26.3639	341.968	-0.0108096	0.558876
10.58	36.0905	862.847	4.00842	12.1138	30.7364	329.95	-0.00369306	-0.363294
10.65	36.3411	865.1	4.18695	12.5198	32.191	333.214	0.00849095	0.185885
6.56	20.8777	642.174	3.84483	14.7451	29.8242	303.218	-0.0211996	0.0464462
8.69	30.0359	757.502	4.14535	13.4225	30.8887	308.895	0.0142708	-0.164711
6.5	23.3467	673.045	3.39144	12.7302	27.886	289.321	-0.00819888	-0.310994
8.78	32.5695	798.365	4.07044	12.6073	27.2197	346.404	0.0214042	-0.0592109
8.69	30.7218	771.934	3.95428	12.829	31.2018	331.888	-0.0175681	-0.265586
8.65	30.1307	763.449	3.8401	12.576	29.1161	333.262	-0.0141849	0.286765
8.79	32.9484	807.949	4.10094	12.7398	29.1748	344.8	-0.0299105	-0.510787
13.25	44.9994	1053.37	4.59857	12.363	33.3448	345.864	-0.00438149	-0.157721
8.77	32.6423	799.573	4.06607	12.7836	33.0004	344.574	0.0334626	-0.388907
11.13	41.8013	987.387	3.90453	11.0833	27.5094	335.32	-0.031966	0.145393
8.81	33.738	821.307	4.08358	12.5704	29.6676	360.576	-0.0257543	-0.108287
8.67	31.7389	790.786	3.56239	11.7397	32.6293	322.582	0.00167365	-0.212443
8.54	28.2159	733.273	3.94877	13.2657	30.2912	309.709	-0.00791312	0.498035
8.47	27.2579	722.898	4.05204	13.6502	28.2679	335.244	-0.0496075	0.328957
8.75	32.2204	793.193	4.01043	12.7567	34.2602	342.603	0.026566	0.326494
8.74	31.7617	786.932	3.98432	12.6971	30.0893	321.939	-0.00540283	-0.624544
8.59	28.8093	744.03	3.95929	13.0519	26.7696	317.443	-0.0312249	0.0589381
10.85	37.5276	889.025	4.11053	12.0877	29.6857	340.968	0.0169999	-0.367634
6.53	24.5776	687.717	3.54685	12.8543	28.2441	330.246	-0.0135055	0.284534
8.8	34.7855	845.089	3.82209	11.9384	33.0683	347.071	-0.0445479	-0.0247668
8.24	26.0025	703.301	3.68551	13.0844	33.8286	314.803	0.0179798	0.340806
8.59	28.7497	741.779	4.04798	13.4544	31.1332	307.662	-0.0238712	-0.107106
13.04	44.0603	1041.03	3.89407	11.0172	34.874	337.573	0.00665449	-0.0682262
8.53	28.3897	736.018	3.80695	12.9096	32.7494	321.943	0.00742044	-0.30022
8.74	32.3331	797.544	3.83777	12.2331	28.6768	297.167	-0.00142346	-0.486529
8.75	31.5359	780.511	4.13224	13.071	31.3945	349.829	0.0408331	-0.279195
11.11	40.6865	954.688	4.30683	12.2668	32.8469	320.195	-0.0158544	-0.170099
11.03	39.7215	936.102	4.06707	11.7393	31.3139	380.957	-0.00853783	-0.0540607
8.66	29.8631	754.58	4.07535	13.3214	34.5322	337.456	0.047234	0.293207
6.54	21.5151	647.032	3.73752	14.2838	33.0774	310.542	0.0309327	-0.389144
6.61	22.0695	651.438	4.18672	15.3813	30.4779	326.372	0.00157466	0.0444182
8.7	30.3286	762.397	4.08929	13.1107	27.8778	320.845	0.0106203	0.016071
8.86	35.5642	852.864	4.18884	12.6591	31.8114	322.727	-0.0231886	0.354347
8.62	29.6262	756.571	3.84024	12.7783	33.5234	353.746	-0.0211848	0.579061
12.94	44.1434	1040.41	4.15678	11.5427	32.1012	324.609	-0.0376043	-0.214932
8.86	35.5738	850.534	4.1724	12.5176	29.9146	330.421	0.0224858	-0.216277
8.77	32.9198	806.899	3.92528	12.2941	27.3198	304.041	-0.00555422	-0.255318
8.77	33.4094	814.976	3.89729	12.2554	32.558	357.46	0.00556269	0.0716496
8.6	29.4665	752.197	3.72675	12.3385	28.6517	354.511	0.0222112	0.281331
10.64	36.2002	861.308	4.26407	12.6747	30.0826	305.433	0.025065	-0.226729
8.7	31.4058	781.972	3.84222	12.4851	32.3261	302.931	0.00715126	0.0582967
8.65	29.2991	747.433	4.15878	13.5957	32.0328	353.208	-0.00894092	0.360684
8.86	34.7161	834.492	4.32782	13.0939	32.711	349.977	-0.00793845	0.0845404
8.69	30.3278	763.037	4.05748	13.0579	28.7087	331.73	-0.00030715	0.44895
6.53	22.973	669.233	3.53687	13.192	28.206	335.705	-0.027372	-0.108385
8.48	27.1602	717.056	4.16366	13.9603	29.2213	346.321	-0.0138616	-0.311554
8.68	29.4858	751.838	4.26533	13.618	26.1926	346.261	-0.0360146	0.127285
6.59	24.4438	682.823	4.06034	14.4358	31.7198	316.793	-0.0221004	-0.522361
6.57	25.0843	692.903	3.8759	13.7662	31.9114	332.213	-0.0266624	0.281595
8.55	28.0924	729.328	4.02097	13.3989	28.3122	300.734	0.0236847	0.257869
6.62	25.1824	689.641	4.29347	14.8533	29.7111	295.402	-0.0101333	0.664864
8.69	30.3267	763.696	4.11691	13.3792	33.3582	310.833	-0.0112149	-0.385678
8.79	31.4624	777.009	4.48287	14.0442	32.2324	300.454	0.0174475	-0.155232
8.46	27.4973	722.725	3.84793	13.1757	31.7166	308.442	0.00917577	0.550605
11.18	41.4893	970.719	4.36341	12.1074	27.3641	301.616	0.0190676	-0.134786
6.6	25.3203	692.892	4.14896	14.477	31.9433	309.324	-0.0154209	0.697866
6.53	22.2978	658.642	3.59922	13.5341	26.9907	292.566	-0.00595248	0.883769
11.18	42.5627	1001.5	4.03734	11.4091	33.8349	351.454	0.0510666	-0.582664
8.49	27.6908	727.307	3.82079	12.9336	28.9408	358.394	-0.0138112	0.095079
8.46	27.0713	714.286	4.14041	14.0428	32.8264	316.293	0.0213954	-0.503843
8.63	29.1722	750.576	4.11102	13.4468	29.1994	343.411	-0.0552819	0.610652
10.86	37.8033	895.873	4.11457	12.1873	31.2249	294.131	-0.0110476	-0.54923
8.47	27.3208	718.607	4.0209	13.6744	32.4272	308.195	0.0208699	0.0834856
8.86	34.6573	833.699	4.29813	12.8666	26.9545	317.776	-0.00946788	-0.297108
11.26	42.8301	998.978	4.60648	12.5692	31.1265	335.878	0.00451829	-0.0875438
8.78	32.3142	793.327	4.18331	13.0938	29.7368	297.413	0.0146895	-0.485877
8.75	31.1113	773.11	4.19334	13.2251	29.0488	340.359	0.0405334	0.0374053
8.87	34.8015	834.385	4.3309	12.891	28.794	366.555	0.0443096	0.0743737
6.55	23.8602	675.466	3.73279	13.5275	29.835	368.278	0.00702168	-0.0488338
6.57	21.5005	645.763	3.88557	14.6156	29.8771	329.526	0.0357133	0.237058
8.86	35.0112	845.264	4.19961	12.626	29	371.138	-0.0523872	0.139999
6.59	25.0068	689.312	4.0091	13.9631	27.6259	350.574	-0.0121077	0.24769
8.82	33.5966	817.054	4.15926	12.7763	29.6276	349.735	-0.0141172	0.795736
8.45	26.8735	712.286	4.20594	14.1096	28.7083	347.101	-0.00758043	0.583782
8.78	31.6086	780.411	4.37111	13.6457	29.6465	319.514	0.00607867	-0.144694
11.01	38.8277	912.49	4.35366	12.3821	27.9971	335.221	0.0383812	-0.379089
6.58	24.7259	684.443	3.97548	14.0081	28.1289	303.945	0.0142038	0.978199
8.28	26.081	704.042	3.8901	13.6438	34.1884	314.524	-0.00764116	0.306685
10.91	38.7528	922.066	3.72232	11.1232	30.3444	339.306	-0.0225579	0.0722737
8.66	29.9026	756.649	4.01042	13.124	31.8028	322.474	0.00853461	-0.185159
0	0	0	4.10584	12.0539	22.1686	319.694	-0.0140632	0.1373
8.8	32.3813	794.788	4.29028	13.2819	28.925	331.555	-0.00933991	0.579502
8.5	28.1649	735.02	3.75886	12.8861	33.2646	290.6	-0.0150953	-0.313853
8.7	31.3209	779.304	3.84031	12.4344	32.8514	336.223	0.0606058	-0.172135
8.69	30.7347	770.11	3.98863	12.933	32.4395	334.959	-0.0013158	-0.0528496
8.24	25.6583	694.479	4.11751	14.1586	29.4471	332.522	0.0518784	0.506837
8.71	31.307	780.365	3.92472	12.6691	31.028	310.14	-0.0057899	-0.367727
10.99	39.3723	930.664	3.88689	11.376	29.7617	341.584	-0.00225777	-0.582699
6.56	24.2752	679.956	3.8004	13.5323	27.5083	359.127	0.0109589	0.0172875
8.9	35.8679	857.139	4.45213	13.144	28.9626	317.165	-0.0381767	0.364206
8.63	28.934	741.199	4.12317	13.4638	27.9714	321.728	0.00489032	0.181677
6.52	24.6265	687.903	3.49057	12.6722	28.0866	335.071	-0.00441542	0.519749
8.75	34.3713	835.284	3.61274	11.4395	30.5743	301.037	0.0257787	0.213227
8.29	26.2371	706.987	3.65049	12.8224	30.2466	345.491	0.00819491	-0.124336
10.69	36.5904	871.184	4.33753	12.8409	32.0285	342.257	-0.0312249	-0.869724
8.67	30.9123	774.774	3.75023	12.2237	29.0787	316.342	0.0144464	-0.226572
6.58	23.3282	669.564	3.96802	14.4464	30.115	286.12	-0.020193	-0.828613
10.54	36.1509	866.386	4.1845	12.6391	32.7662	294.149	-0.0487125	0.127966
8.28	26.1616	705.227	3.73834	13.1209	31.2293	327.196	0.0093402	-0.139201
11.02	39.3491	925.791	4.25702	12.2557	32.2056	361.603	-0.0105387	-0.166048
8.37	26.6904	712.328	3.84131	13.297	30.7996	313.838	-0.00475905	-0.471422
11.2	43.0526	1012.73	4.0461	11.3308	29.387	312.487	-0.00239588	-0.120865
6.57	23.8566	676.679	3.88942	14.1237	32.4759	313.306	-0.0204077	-0.622635
8.66	29.6517	751.542	4.098	13.3504	33.1979	381.011	0.031483	0.111762
8.3	26.0141	700.749	4.0278	13.8891	29.7338	317.187	0.0168681	0.107222
11	39.2243	923.652	4.14954	12.0529	31.9414	329.948	0.00293422	0.143943
8.69	31.3619	781.166	3.80083	12.3385	32.8898	352.232	0.0282738	-0.217317
8.64	28.9931	741.22	4.25331	13.9131	31.7543	324.712	0.00271689	0.7029
6.53	22.9731	665.474	3.59263	13.4286	29.6584	286.836	0.0170825	-0.275394
8.78	32.7062	802.495	4.11583	12.913	30.6073	298.492	-0.0159471	-0.337797
11.2	41.7198	974.047	4.52239	12.5475	30.561	297.529	0.0163371	-0.117218
6.57	24.8798	687.102	3.89988	13.7718	30.1228	357.514	0.00763608	0.45288
8.69	30.7453	770.246	3.96303	12.831	30.8483	321.024	0.00840595	0.189907
8.51	28.0675	731.652	3.73562	12.6738	29.126	323.574	0.0151398	0.00870228
6.56	23.6117	671.798	3.79914	13.8273	30.9032	348.181	0.0131991	-0.253155
8.21	25.7117	697.947	3.84391	13.464	30.0132	318.997	0.0222399	-0.595529
8.56	28.2884	734.199	3.9605	13.1658	27.8869	332.745	-0.00903089	0.350754
13.13	44.3702	1045.98	4.07054	11.3156	31.0759	283.367	0.0193477	0.426827
8.84	33.2831	810.142	4.44852	13.6583	31.2796	286.003	-0.0247545	0.453154
8.38	26.7876	715.937	3.70844	12.7642	25.7604	303.463	-0.0164183	0.194126
8.85	33.7428	815.53	4.44246	13.5367	32.022	313.211	0.00224549	0.127401
6.54	23.4921	671.971	3.67525	13.4704	28.5111	322.05	-0.00253606	0.590386
6.55	24.9703	690.209	3.73336	13.3384	30.2196	330.502	-0.00333671	0.475523
6.59	22.9466	661.951	4.03734	14.7109	30.5763	303.22	0.0239982	-0.282722
8.67	29.8084	754.827	4.074	13.2173	29.6954	340.675	0.00162891	0.724442
8.79	31.1393	771.442	4.58033	14.309	31.9673	332.484	0.00459191	0.0676036
8.02	25.2293	691.107	3.91729	13.7963	30.6425	312.392	0.0238219	-0.164434
10.65	36.4453	871.699	3.92554	11.8488	28.9444	311.034	-0.0135997	0.212047
7.94	25.1285	692.684	3.57943	12.9374	32.8976	334.828	0.0178499	-0.378606
8.86	34.6068	831.211	4.30694	12.8637	27.7501	339.417	0.0379861	-0.236926
8.7	32.9508	813.464	3.46115	11.2083	29.8254	360.819	-0.00778259	-0.0721729
11.17	42.1178	990.534	4.08845	11.5228	30.2829	345.002	-0.0165162	0.491455
6.52	24.5468	685.439	3.55196	12.8683	29.5841	360.7	0.0113123	-0.607137
6.6	24.7401	684.28	4.15177	14.5411	30.1665	329.42	-0.00469888	-0.0818658
11.12	40.6424	952.247	4.30983	12.1224	29.8097	352.081	0.0145655	0.0391917
6.55	24.9451	688.383	3.76044	13.381	31.0493	366.621	0.0287533	0.112816
8.5	27.6331	725.671	3.99523	13.4247	28.0299	314.467	-0.0206195	-0.15473
8.68	29.5373	748.451	4.28508	13.8745	32.771	343.447	0.0283484	-0.642166
6.47	21.1628	646.511	3.29894	13.0579	32.4189	315.435	0.0240898	0.294326
8.57	28.978	745.013	3.771	12.6124	29.3837	325.398	0.00315526	-0.0891944
6.55	24.4603	683.831	3.71051	13.3854	29.7556	322.179	-0.00402958	-0.221307
8.8	33.6048	817.321	4.0458	12.5417	30.6574	344.936	-0.00415922	0.218183
8.37	26.6712	716.678	3.88657	13.3585	29.0463	345.349	-0.0536424	0.391265
6.54	23.7182	673.671	3.68247	13.568	34.077	328.471	0.0260142	0.972846
0	0	0	4.04026	12.3849	23.9881	306.634	-0.0132894	0.32073
8.79	33.0534	806.035	4.04634	12.5404	29.5113	345.646	0.0624988	-0.0342136
8.74	32.4075	797.308	3.85626	12.2141	28.9311	316.333	0.0496049	0.00628664
8.32	26.2872	706.773	3.77199	13.0907	28.9029	346.689	0.00201049	0.271981
8.51	27.8903	726.889	3.85029	13.0757	33.068	333.056	0.0623505	0.367792
8.74	33.0449	811.102	3.69826	11.7387	28.0756	321.572	0.000120268	0.2442
6.59	24.7246	684.237	4.05278	14.2874	30.1574	312.092	0.00332873	0.0928305
8.83	32.8297	803.626	4.3784	13.3644	27.7058	342.177	-0.0325366	0.419348
6.63	22.6784	658.815	4.25825	15.2886	27.44	333.241	-0.00941416	-0.449758
8.34	26.7665	715.814	3.47712	12.1979	28.706	354.132	0.00882991	-0.825476
8.55	27.6919	722.369	4.23919	14.0053	27.5647	314.297	0.0084326	-0.450175
8.7	31.8927	793.01	3.72342	12.0669	31.016	331.242	-0.0149753	-0.392344
8.56	28.9876	747.231	3.74785	12.6997	32.7779	286.737	-0.0146674	-0.452593
8.42	26.6027	707.645	4.18732	14.1291	28.3097	320.69	0.0106983	0.0816368
10.76	37.347	895.061	3.46811	10.6306	28.9777	355.922	0.0102481	-0.345708
6.56	24.7925	687.803	3.81548	13.5112	27.6393	332.002	-0.0101027	-0.0580452
8.83	35.2894	847.152	4.0029	12.1515	28.5442	306.167	0.0223253	-0.00371288
11.25	43.4507	1019.06	4.35867	11.9015	28.4281	332.057	-0.0261948	0.652902
6.59	22.1274	652.929	3.99493	14.6976	28.5611	351.694	0.00824127	-0.0263349
8.51	27.2475	715.912	4.32347	14.3974	30.3485	343.372	-0.000379982	0.129699
8.71	30.0548	756.275	4.30826	13.6996	28.2552	332.579	0.0157735	-0.43559
8.52	28.159	734.368	3.8259	12.9054	29.4153	335.838	-0.016844	0.271938
8.88	35.2849	843.102	4.41309	13.136	29.8506	323.965	0.00527879	0.187739
6.54	22.2475	656.028	3.71079	13.9778	31.1003	300.532	0.0163189	-0.385993
10.69	36.5027	867.134	4.41125	12.99	30.3178	315.176	-0.0133204	0.0227835
[truncated: 20,001 more rows]
